# Supplementary material for: Task Shifting the Management of Non-Communicable Diseases to Nurses in Kibera, Kenya: Does It Work?
Source: PLoS One. 2016 Jan 26;11(1):e0145634. doi: 10.1371/journal.pone.0145634 (PMC4727908; doi:10.1371/journal.pone.0145634)
Supplement: S1 Fig — (XLSX) [file pone.0145634.s001.xlsx]

## Sheet: unique visits
facility	unid	ncdno	datcons	cohort_time	cohort_tCalc	visit	sex	age	dx	dxht_co	dxdm_co	dxast_co	cxs	adh	adr	wt	ht	bmi	hivcomorb	sbp	dbp	datlabs	hba1cr	crt	tcholer	hba1c	tchol	acutesob	fvr	crisisscd	szr1	crcl	ttlchole	hba1ct	drgadd	drgstop	reftoco	rearefco
1	cdh 2178/13_02/05/2014	cdh 2178/13	2014-05-02	2013	2	2	2	64	1	2	2	2	3	3	3				2	122	70	2014-01-10	9	154	1			2	2	2	2	2	2	2	2	2	2
1	cdh 2145/14_02/05/2014	cdh 2145/14	2014-05-02	2014	1	2	2		1	2	2	2	3	3	3	72			2	192	86	2014-03-20	9	79	9			2	2	2	2	2	2	2	2	2	2
1	cd 1935/13_02/05/2014	cd 1935/13	2014-05-02	2013	2	2	2	43	1	2	2	2	2	1	2	53			2	152	78		9		9			2	2	2	2	2	2	2	2	2	2
1	cdh 1501/13_02/05/2014	cdh 1501/13	2014-05-02	2013	2	2	2	41	3	2	2	2	2	2	3				2	121	58		9		9			2	2	2	2	2	2	2	2	2	2
1	cd 1227/12_02/05/2014	cd 1227/12	2014-05-02	2012	3	2	2	40	1	2	2	2	3	1	2	83			2	146	102	2013-10-21	9	80	1			2	2	2	2	2	2	2	2	2	2
1	cd 397/10_02/05/2014	cd 397/10	2014-05-02	2010	5	2	2	46	1	2	2	2	3	3	3	53			2	147	86	2014-04-22	9	104.34	9	5	4.93	2	2	2	2	2	2	2	2	2	2
1	cdh 131/09_02/05/2014	cdh 131/09	2014-05-02	2009	6	2	2	50	1	2	2	2	3	1	2	80	162		2	133	69	2013-12-17	9	80	2			2	2	2	2	1	2	2	2	2	2
1	cdh 1501/13_02/05/2014	cdh 1501/13	2014-05-02	2013	2	2	2	40	3	2	2	2	3	3	3				1	121	58		9		9			2	2	2	2	2	2	2	2	2	2
1	cdh 161/09_02/05/2014	cdh 161/09	2014-05-02	2009	6	2	2	58	1	2	2	2	2	1	2	80	162		2	139	79		9		9			2	2	2	2	1	2	2	2	2	2
1	cdh 1122/12_05/05/2014	cdh 1122/12	2014-05-05	2012	3	2	1	72	1	2	2	2	3	3	3	60			2	136	65		9		9			2	2	2	2	1	2	2	2	2	2
1	cd 047/08_05/05/2014	cd 047/08	2014-05-05	2008	7	2	1	35	3	2	2	2	2	1	2	56			3	110	70		9		9			2	2	2	2	2	2	2	2	2	2
1	cdh 2294_05/05/2014	cdh 2294/13	2014-05-05	2013	2	2	1	74	1	2	2	2	3	3	3				3	138	80	2014-01-27	9	72	9			2	2	2	2	2	2	2	2	2	2
1	cdh 1421/12_05/05/2014	cdh 1421/12	2014-05-05	2012	3	2	2	24	3	2	2	2	2	1	2	60			3	126	77		9		9			2	2	2	2	2	2	2	2	2	2
1	cd 1744/13_04/07/2014	cd 1744/13	2014-07-04	2013	2	2	2	59	2	1	1	2	3	3	3	88			3	208	98	2013-09-10	9		2			2	2	2	2	1	1	1	2	2	2
1	cdh 2259_06/05/2014	cdh 2259/13	2014-05-06	2013	2	2	1	40	1	2	2	2	2	1	2	64			3	154	56	2014-01-28	9	91	1			2	2	2	2	2	2	2	2	2	2
1	cdh 371/10_06/05/2014	cdh 371/10	2014-05-06	2010	5	2	2	50	1	2	2	2	3	3	3	75			2	112	72	2013-10-08	9		2			2	2	2	2	1	1	2	2	2	2
1	cdg_07/05/2014	cdg	2014-05-07			2	2	55	1	2	2	2	3	3	3	86			3	112	76	2013-10-09	9		2			2	2	2	2	2	1	2	2	2	2
1	cdh 1776/13_09/05/2014	cdh 1776/13	2014-05-09	2013	2	2	1	71	1	2	2	2	3	3	3	59			3	123	67	2013-10-10	9		9			2	2	2	2	2	2	2	2	2	2
1	cdg 165/11_09/05/2014	cdg 165/11	2014-05-09	2011	4	2	2	55	1	2	2	2	2	1	2	86			2	112	76	2014-05-09	9		9			2	2	2	2	1	1	2	2	2	2
1	cdg 482/13_09/05/2014	cdg 482/13	2014-05-09	2013	2	2	1	67	1	2	2	2	2	1	2				2	146	87		9		9			2	2	2	2	2	2	2	2	2	2
1	cdh 183/09_09/05/2014	cdh 183/09	2014-05-09	2009	6	2	2	36	3	2	2	2	3	3	3				2	139	90		9		9			2	2	2	2	2	2	2	2	2	2
1	cd 1621/_09/05/2014	cd 1621/	2014-05-09			2	2	44	1	2	2	2	2	1	2	56			3	144	79	2014-04-15	9		9			2	2	2	2	2	2	2	2	2	2
1	cdg 1152/12_09/05/2014	cdg 1152/12	2014-05-09	2012	3	2	2	38	1	2	2	2	3	3	3	84			2	109	70		9		9			2	2	2	2	2	2	2	2	2	2
1	cdh 2199/13_09/05/2014	cdh 2199/13	2014-05-09	2013	2	2	2	43	1	2	2	2	3	3	3	65			1	153	107	2013-11-27	9		9			2	2	2	2	1	1	2	2	2	2
1	cdh 475/10_09/05/2014	cdh 475/10	2014-05-09	2010	5	2	1	38	1	2	2	2	3	3	3	49			2	137	87	2013-09-27	9	120.99	9		4.85	2	2	2	2	2	2	2	2	2	2
1	cdg 088/10_21/07/2014	cdg 088/10	2014-07-21	2010	5	2	2		3	1	2	1	3	3	3	83	165	30.7	3	124	80	2014-03-31	9	101	9			2	2	2	2	2	2	2	2	2	2
1	cdh 1940/13_12/05/2014	cdh 1940/13	2014-05-12	2013	2	2	2	44	1	2	2	2	2	1	2	78			3	136	82	2013-08-23	9	67	1			2	2	2	2	2	2	2	2	2	2
1	cdh 334/09_12/05/2014	cdh 334/09	2014-05-12	2009	6	2	1		1	2	2	2	1	1	2	53			3	137	68	2013-12-23	9	92	1			2	2	2	2	1	1	2	2	2	2
1	cdh 2139/13_13/05/2014	cdh 2139/13	2014-05-13	2013	2	2	2	39	1	2	2	2	2	1	2				3	125	79	2014-02-03	9	90.66	2	6	6.82	2	2	2	2	2	2	2	2	2	2
1	cdh 1236/12_13/05/2014	cdh 1236/12	2014-05-13	2012	3	2	2	39	3	2	2	2	3	3	3	55			3	102	66		9		9			2	2	2	2	2	2	2	2	2	2
1	cdh 1234/12_13/05/2014	cdh 1234/12	2014-05-13	2012	3	2	2	28	3	2	2	2	2	1	1				3	114	68		9		9			2	2	2	2	2	2	2	2	2	2
1	k 3314/09_14/05/2014	k 3314/09	2014-05-14	2009	6	2	2	40	1	2	2	2	2	1	2				1	120	78		9		9			2	2	2	2	2	2	2	2	2	2
1	cdh 417_14/05/2014	cdh 417/10	2014-05-14	2010	5	2	1	61	1	2	2	2	3	3	3				3	120	80		9	102	1			2	2	2	2	2	2	2	2	2	2
1	cdg 193/11_25/06/2014	cdg 193/11	2014-06-25	2011	4	2	2	52	2	1	1	2	2	1	2				3			2014-04-02	9	70	2			2	2	2	2	2	2	2	2	2	2
1	cdg 244/11_14/05/2014	cdg 244/11	2014-05-14	2011	4	2	2	49	2	1	1	2	3	3	3				3	163	80	2014-05-14	9		9			2	2	2	2	2	2	1	2	2	2
1	cdh 1114/12_14/05/2014	cdh 1114/12	2014-05-14	2012	3	2	1	63	1	2	2	2	3	3	3				3	147	71		9		9			2	2	2	2	2	2	2	2	2	2
1	cdh 898/11_14/05/2014	cdh 898/11	2014-05-14	2011	4	2	2	46	1	2	2	2	3	3	3				3	136	78	2013-08-23	9	83	1			2	2	2	2	2	2	2	2	2	2
1	cdh 461/10_15/05/2014	cdh 461/10	2014-05-15	2010	5	2	2	50	1	2	2	2	2	2	2	75			2	147	93	2013-09-09	9	85	1			2	2	2	2	1	1	2	2	2	2
1	cdh 1130/12_15/05/2014	cdh 1130/12	2014-05-15	2012	3	2	2	44	1	2	2	2	3	3	3	70			3	107	71		9		9			2	2	2	2	2	2	2	2	2	2
1	cdh 1360/12_15/05/2014	cdh 1360/12	2014-05-15	2012	3	2	2	62	1	2	2	2	3	3	3				2	129	80		9		9			2	2	2	2	1	1	2	2	2	2
1	cdh 1187/12_26/05/2014	cdh 1187/12	2014-05-26	2012	3	2	2	55	1	2	2	2	2	1	2	80			2	140	83	2014-02-19	9	111	1			2	2	2	2	2	2	2	2	2	2
1	cdg 491/13_26/05/2014	cdg 491/13	2014-05-26	2013	2	2	2	32	1	2	2	2	3	3	3				2	111	68	2013-07-09	9	83	2			2	2	2	2	1	1	2	2	2	2
1	cdh 2472/14_26/05/2014	cdh 2472/14	2014-05-26	2014	1	2	2	52	1	2	2	2	2	1	2	70			3	148	89		9		9			2	2	2	2	2	2	2	2	2	2
1	cdh 2536/14_26/05/2014	cdh 2536/14	2014-05-26	2014	1	1	1	19	3	2	2	2	2	3	3	70			3				9		9			2	2	2	2	2	2	2	2	2	2
1	cdg 42/09_28/05/2014	cdg 42/09	2014-05-28	2009	6	2	2	60	1	2	2	2	2	1	2	110			2	137	90		9		9			2	2	2	2	2	2	2	2	2	2
1	cdh 1946_28/05/2014	cdh 1946/13	2014-05-28	2013	2	2	2		3	2	2	2	3	3	3				3	102	63		9		9			2	2	2	2	2	2	2	2	2	2
1	cdh 1620/13_28/05/2014	cdh 1620/13	2014-05-28	2013	2	2	1	24	3	2	2	2	2	1	2	65			3	126	72		9		9			2	2	2	2	2	2	2	2	2	2
1	cdh 2549/14_28/05/2014	cdh 2549/14	2014-05-28	2014	1	1	2	61	3	2	2	2	2	1	2				3	151	91		9		9			2	2	2	2	1	1	2	2	2	2
1	cdh 891_30/05/2014	cdh 891/11	2014-05-30	2011	4	2	1	66	1	2	2	2	2	1	2	80			2	145	65		9		9			2	2	2	2	2	2	2	2	2	2
1	cdh 1512/13_30/05/2014	cdh 1512/13	2014-05-30	2013	2	2	2	35	1	2	2	2	2	1	2				2	128	87		9		9			2	2	2	2	1	1	2	2	2	2
1	cd 047/08_03/06/2014	cd 047/08	2014-06-03	2008	7	2	1	34	3	2	2	2	2	1	2	56			3	113	70		9		9	6		2	2	2	2	2	2	2	2	2	2
1	cd 2552/14_03/06/2014	cd 2552/14	2014-06-03	2014	1	1	2	26	3	2	2	2	3	3	3				3	100	68		9		9			2	2	2	2	2	2	2	2	2	2
1	cdg 299/12_20/08/2014	cdg 299/12	2014-08-20	2012	3	2	2	60	3	1	2	1	2	1	2	48	150	20.8	3	134	67	2014-01-23	9	77	2			2	2	2	2	2	2	2	2	2	2
1	cdg 469/12_03/06/2014	cdg 469/12	2014-06-03	2012	3	2	2		1	2	2	2	1	1	2				2	116	77	2014-04-28	9	79	1			2	2	2	2	2	2	2	2	2	2
1	cdh 571/10_03/06/2014	cdh 571/10	2014-06-03	2010	5	2	2		1	2	2	2	3	3	3				3	137	76	2013-08-27	9	164	1			2	2	2	2	1	1	2	2	2	2
1	cdg 469/12_03/06/2014	cdg 469/12	2014-06-03	2012	3	2	2	39	1	2	2	2	3	3	3	51			3	116	77	2014-04-28	9	79	1			2	2	2	2	2	2	2	2	2	2
1	cdh 1430/12_03/06/2014	cdh 1430/12	2014-06-03	2012	3	2	1	42	3	2	2	2	3	3	3	54			3	136	83		9		9			2	2	2	2	2	2	2	2	2	2
1	cdg 311/12_04/06/2014	cdg 311/12	2014-06-04	2012	3	2	2	36	1	2	2	2	2	1	2				3	135	95	2013-08-01	9	68	2			2	2	2	2	1	1	2	2	2	2
1	cdh 024/08_04/06/2014	cdh 024/08	2014-06-04	2008	7	2	2	58	1	2	2	2	3	3	3	80			2	130	86	2013-12-18	9	92	2			2	2	2	2	1	1	2	2	2	2
1	cdh 2303/14_04/06/2014	cdh 2303/14	2014-06-04	2014	1	2	2	58	1	2	2	2	3	3	3	76			3	135	87	2014-02-02	9	87	2			2	2	2	2	2	2	2	2	2	2
1	cdh 2389/14_04/06/2014	cdh 2389/14	2014-06-04	2014	1	2	2	52	1	2	2	2	3	3	3	88			2	111	71	2014-03-06	9	83	2			2	2	2	2	2	2	2	2	2	2
1	cdh 2331/14_04/06/2014	cdh 2331/14	2014-06-04	2014	1	2	1	55	3	2	2	2	3	3	3	50			3	104	71		9		9			2	2	2	2	2	2	2	2	2	2
1	cdg 389/12_27/08/2014	cdg 389/12	2014-08-27	2012	3	2	2	48	2	1	1	2	3	3	3	116			3	121	96		9		9			2	2	2	2	2	2	1	2	2	2
1	cdg 187/11_05/06/2014	cdg 187/11	2014-06-05	2011	4	2	2	31	1	2	2	2	3	3	3				1	126	75		9		9			2	2	2	2	2	2	2	2	2	2
1	cdh 2558_05/06/2014	cdh 2558/14	2014-06-05	2014	1	1	2	22	1	2	2	2	3	3	3	75			2	153	105		9		9			2	2	2	2	1	1	2	2	2	2
1	cdh 2114/13_05/06/2014	cdh 2114/13	2014-06-05	2013	2	2	2	58	1	2	2	2	3	3	3	59			3	150	100	2013-10-23	9		9			2	2	2	2	1	1	2	2	2	2
1	cdg 083/10_05/06/2014	cdg 083/10	2014-06-05	2010	5	2	2		1	2	2	2	3	3	3				3			2014-01-20	9	80	1			2	2	2	2	2	2	2	2	2	2
1	cdh 017/08_03/06/2014	cdh 017/08	2014-06-03	2008	7	2	2	66	2	1	1	2	3	3	3				2	127	69	2014-05-29	1	98.03	9	7	6.5	2	2	2	2	2	2	2	2	2	2
1	cdg 458/12_06/06/2014	cdg 458/12	2014-06-06	2012	3	2	1	40	2	2	2	2	2	1	2	84			3	122	84	2014-03-14	9	93	2			2	2	2	2	2	2	2	2	2	2
1	cdh 522_06/06/2014	cdh 522/11	2014-06-06	2011	4	2	2	57	1	2	2	2	3	3	3				3	160	109	2014-05-12	9	93	2			2	2	2	2	2	2	2	2	2	2
1	cdh 1769/13_06/06/2014	cdh 1769/13	2014-06-06	2013	2	2	1	67	1	2	2	2	3	3	3	55			2	132	80	2013-11-08	9	106	2			2	2	2	2	1	1	2	2	2	2
1	cdh 348/09_06/06/2014	cdh 348/09	2014-06-06	2009	6	2	2	41	3	2	2	2	2	1	2	65			3	102	73		9		9			2	2	2	2	2	2	2	2	2	2
1	cdh 165/11_06/06/2014	cdh 165/11	2014-06-06	2011	4	2	2	55	1	2	2	2	3	3	3	85			2	100	73	2014-06-06	9		9			2	2	2	2	1	1	2	2	2	2
1	cd 1130/12_06/06/2014	cd 1130/12	2014-06-06	2012	3	2	2	42	1	2	2	2	3	3	3	70			3	109	76	2013-10-22	9	94	1			2	2	2	2	1	1	2	2	2	2
1	cdh 2407/14_09/06/2014	cdh 2407/14	2014-06-09	2014	1	2	2	50	1	2	2	2	2	1	2	79			3	134	72	2014-03-18	9	86	1			2	2	2	2	2	2	2	2	2	2
1	cdh 2237/13_09/06/2014	cdh 2237/13	2014-06-09	2013	2				3	2	2	2	3	3	3	76			3	121	69		9		9			2	2	2	2	2	2	2	2	2	2
1	cd 1972_09/06/2014	cd 1972	2014-06-09			2	2	46	2	2	2	2	2	1	2				3	116	83	2013-09-02	9		9			2	2	2	2	2	2	2	2	2	2
1	cdh 043/08_27/08/2014	cdh 043/08	2014-08-27	2008	7	2	1	65	2	1	1	2	3	3	3	52			3	165	80	2014-06-04	1		1			2	2	2	2	2	2	2	2	2	2
1	cdh 1236/12_09/06/2014	cdh 1236/12	2014-06-09	2012	3	2	2	36	3	2	2	2	3	3	3	54			3	95	60		9		9			2	2	2	2	2	2	2	2	2	2
1	cdg 466/12_11/06/2014	cdg 466/12	2014-06-11	2012	3	2	2	53	1	2	2	2	3	3	3				3	129	79	2013-12-16	9	78	1			2	2	2	2	2	2	2	2	2	2
1	cdg 276/12_11/06/2014	cdg 276/12	2014-06-11	2012	3	2	1	51	2	2	2	2	3	3	3	97			3	133	88	2014-06-11	9		9			2	2	2	2	2	2	2	2	2	2
1	cdh 652/10_11/06/2014	cdh 652/10	2014-06-11	2010	5	2	1	53	1	2	2	2	3	3	3	53			3	152	77	2013-11-21	9	71.6	1		7.31	2	2	2	2	1	1	2	2	2	2
1	cdh 891/11_12/06/2014	cdh 891/11	2014-06-12	2011	4	2	1	60	1	2	2	2	3	3	3	79			3	131	64	2013-09-16	9		1			2	2	2	2	1	1	2	2	2	2
1	cdh 1053/12_12/06/2014	cdh 1053/12	2014-06-12	2012	3	2	2	46	1	2	2	2	3	3	3	62			3	130	78	2014-04-17	9	160.21	1		5.42	2	2	2	2	2	2	2	2	2	2
1	cdh 1417/13_10/06/2014	cdh 1417/13	2014-06-10	2013	2	2	2	49	1	2	2	2	2	1	2	64			3	144	88	2013-07-04	9	96	2			2	2	2	2	1	1	2	2	2	2
1	cdh 2185/13_10/06/2014	cdh 2185/13	2014-06-10	2013	2	2	1	63	1	2	2	2	2	1	2	67			2	128	80		9		9			2	2	2	2	2	2	2	2	2	2
1	cdg 350/12_10/06/2014	cdg 350/12	2014-06-10	2012	3	2	2	47	1	2	2	2	3	3	3	84			1	130	80	2013-12-30	9	71	1			2	2	2	2	2	2	2	2	2	2
1	cdh 2185/13_10/06/2014	cdh 2185/13	2014-06-10	2013	2	2	1	66	1	2	2	2	2	1	2	67			2	128	80		9		9			2	2	2	2	2	2	2	2	2	2
1	cdh 1661/13_10/06/2014	cdh 1661/13	2014-06-10	2013	2	2	2	36	1	2	2	2	2	1	2				3	136	89	2013-07-23	9		2			2	2	2	2	1	1	2	2	2	2
1	cdh 1794/13_13/06/2014	cdh 1794/13	2014-06-13	2013	2	2	2	47	1	2	2	2	3	3	3				2			2013-06-26	9	89	1			2	2	2	2	1	1	2	2	2	2
1	cdh 1054/12_26/06/2014	cdh 1054/12	2014-06-26	2012	3	2	2	60	2	1	1	2	3	3	3	78			3	149	89	2013-07-05	9		9			2	2	2	2	1	1	1	2	2	2
1	cdh 482/13_16/06/2014	cdh 482/10	2014-06-16	2010	5	2	1	66	1	2	2	2	3	3	3	57			3	132	80	2013-01-10	9	91	1			2	2	2	2	1	1	2	2	2	2
1	cdh 110/09_03/07/2014	cdh 110/09	2014-07-03	2009	6	2	2	56	2	1	1	2	3	3	3	71			2			2013-04-23	1		9			2	2	2	2	1	1	1	2	2	2
1	cdh 2358/14_18/06/2014	cdh 2358/14	2014-06-18	2014	1	2		47	1	2	2	2	3	3	3	72			3	172	109	2014-02-26	9	93	2			2	2	2	2	2	2	2	2	2	2
1	cdh1213/12_18/06/2014	cdh1213/12	2014-06-18	2012	3	2	2	53	1	2	2	2	3	3	3				3			2013-12-20	9	80	1			2	2	2	2	1	1	2	2	2	2
1	cdh 2046/13_20/06/2014	cdh 2046/13	2014-06-20	2013	2	2	2	49	3	2	2	2	3	3	3	62			3	155	93		9		9			2	2	2	2	2	2	2	2	2	2
1	cdg 140/11_23/06/2014	cdg 140/11	2014-06-23	2011	4	2	2	45	1	2	2	2	3	3	3	76			3	142	86	2014-01-07	9	103	2			2	2	2	2	1	1	2	2	2	2
1	cdh 2239_23/06/2014	cdh 2239/14	2014-06-23	2014	1	2	2	42	3	2	2	2	3	3	3	73			2	112	79		9		9			2	2	2	2	2	2	2	2	2	2
1	cdh 1791/13_24/06/2014	cdh 1791/13	2014-06-24	2013	2	2	2	67	1	2	2	2	1	3	3	84			2	140	87	2013-10-02	9		1			2	2	2	2	1	1	2	2	2	2
1	cdh 1531/13_24/06/2014	cdh 1531/13	2014-06-24	2013	2	2	2	49	1	2	2	2	3	3	3	74			3	115	78	2014-03-13	9		1			2	2	2	2	1	1	2	2	2	2
1	cdh 1102/12_04/08/2014	cdh 1102/12	2014-08-04	2012	3	2	2	57	2	1	1	2	2	1	2	62	160	23.8	3	121	66	2013-05-15	2	77	1			2	2	2	2	1	1	1	2	2	2
1	cdh 508/16_25/06/2014	cdh 508/11	2014-06-25	2010	5	2	2	39	1	2	2	2	3	3	3	72			2	149	90	2014-05-22	9	111	1			2	2	2	2	2	2	2	2	2	2
1	cdh 2456/14_25/06/2014	cdh 2456/14	2014-06-25	2014	1	2	2	46	1	2	2	2	3	3	3	57			2	130	85	2014-05-02	9	104	9			2	2	2	2	2	2	2	2	2	2
1	cdh 2472/14_25/06/2014	cdh 2472/14	2014-06-25	2014	1	2	2	52	3	2	2	2	3	3	3	67			1	144	90		9		9			2	2	2	2	2	2	2	2	2	2
1	cdh 1121/12_06/05/2014	cdh 1121/12	2014-05-06	2012	3	2	2	65	2	1	1	2	2	1	2		160		3	173	100	2013-10-22	9	66	2			2	2	2	2	1	1	2	2	2	2
1	cdh 1054/14_25/06/2014	cdh 1054/14	2014-06-25	2014	1	2	2	28	1	2	2	2	1	1	2	81			3	136	75	2013-10-03	9	58	1			2	2	2	2	1	1	2	2	2	2
1	cdh 1167/12_26/06/2014	cdh 1167/12	2014-06-26	2012	3	2	2	49	1	2	2	2	3	3	3	41			1	168	77	2013-04-04	9		9			2	2	2	2	1	1	2	2	2	2
1	cdh 1176/12_06/06/2014	cdh 1176/12	2014-06-06	2012	3	2	2	53	2	1	2	2	2	1	2	102			3	138	85	2014-04-11	1		9			2	2	2	2	2	2	2	2	2	2
1	cdh 2221/13_26/06/2014	cdh 2221/13	2014-06-26	2013	2	2	2	39	1	2	2	2	3	3	3				1	131	97	2014-01-03	9		1			2	2	2	2	1	1	2	2	2	2
1	cdh 1785/12_26/06/2014	cdh 1785/12	2014-06-26	2012	3	2	2	50	1	2	2	2	3	3	3				3			2013-06-21	9	95	2			2	2	2	2	1	1	2	2	2	2
1	cdh 2404/14_26/06/2014	cdh 2404/14	2014-06-26	2014	1	2	2	52	1	2	2	2	3	3	3	80			3	150	95	2014-03-14	9	73	1			2	2	2	2	2	2	2	2	2	2
1	cdh 2432/14_27/06/2014	cdh 2432/14	2014-06-27	2014	1	2	1	56	1	2	2	2	2	1	2	74			3	181	93	2014-04-04	9	89	2			2	2	2	2	2	2	2	2	2	2
1	cdh 2031/13_27/06/2014	cdh 2031/13	2014-06-27	2013	2	2	2		1	2	2	2	3	3	3	74			3	149	84	2013-09-24	9		1			2	2	2	2	1	1	2	2	2	2
1	cdh 169/09_27/06/2014	cdh 169/09	2014-06-27	2009	6	2	2		1	2	2	2	3	3	3	91			3	183	93	2014-05-02	9	74	2			2	2	2	2	2	2	2	2	2	2
1	cdh 1583/13_27/06/2014	cdh 1583/13	2014-06-27	2013	2	2	2	43	3	2	2	2	2	1	2	94			3	123	79		9		9			2	2	2	2	2	2	2	2	2	2
1	cdh 146/13_30/06/2014	cdh 146/13	2014-06-30	2013	2	2	1	14	5	2	2	2	3	3	3				3				9		9			2	2	2	2	2	2	2	2	2	2
1	cdh 145/07_30/06/2014	cdh 145/07	2014-06-30	2007	8	2	2	59	2	2	2	2	3	3	3	57			3	128	67	2013-04-17	1	84.75	9	9	5.87	2	2	2	2	2	2	1	2	2	2
1	cd 2143_30/06/2014	cd 2143	2014-06-30			2	2	26	1	2	2	2	3	3	3	64			3	143	83	2014-02-10	9		1			2	2	2	2	1	1	2	2	2	2
1	cdh 1606/13_30/06/2014	cdh 1606/13	2014-06-30	2013	2	2	2	8	5	2	2	2	2	1	2				3				9		9			2	2	2	1	2	2	2	2	2	2
1	cd 1911/13_01/07/2014	cd 1911/13	2014-07-01	2013	2	2	2	61	1	2	2	2	3	3	3	95			3	150	90	2013-08-13	9	96	1			2	2	2	2	1	1	2	2	2	2
1	cd 401/10_01/07/2014	cd 401/10	2014-07-01	2010	5	2	2	55	1	2	2	2	3	3	3				3			2014-06-03	9	90	1			2	2	2	2	2	2	2	2	2	2
1	cd 713/13_01/07/2014	cd 713/13	2014-07-01	2013	2	2	2	50	1	2	2	2	3	3	3				3	117	85	2013-10-07	9		1			2	2	2	2	1	1	2	2	2	2
1	cd 492/13_01/07/2014	cd 492/13	2014-07-01	2013	2	2		14	4	2	2	2	3	3	3	33			3				9		9			2	2	2	2	2	2	2	2	2	2
1	cd 2512/14_01/07/2014	cd 2512/14	2014-07-01	2014	1	2	2		1	2	2	2	3	3	3	50			3	163	77	2014-05-19	9	107	2			2	2	2	2	2	2	2	2	2	2
1	cd 1421/12_01/07/2014	cd 1421/12	2014-07-01	2012	3	2	2	25	3	2	2	2	3	3	3	60			3	126	78		9		9			2	2	2	2	2	2	2	2	2	2
1	cdh 2077/13_01/07/2013	cdh 2077/13	2013-07-01	2013	2	2	2	66	1	2	2	2	3	3	3	68			3	148	98	2013-10-14	9	67	1			2	2	2	2	1	1	2	2	2	2
1	cd 1016/11_01/07/2014	cd 1016/11	2014-07-01	2011	4	2	2	40	3	2	2	2	3	3	3				3				9		9			2	2	2	2	2	2	2	2	2	2
1	cd 2436/14_01/07/2014	cd 2436/14	2014-07-01	2014	1	2	2	37	1	2	2	2	3	3	3	70			3	122	76	2014-04-07	9	76	1			2	2	2	2	2	2	2	2	2	2
1	cdh 1695/13_01/07/2014	cdh 1695/13	2014-07-01	2013	2	2		26	3	2	2	2	3	3	3				3	103	60		9		9			2	2	2	2	2	2	2	2	2	2
1	cdg 204/14_02/07/2014	cdg 204/14	2014-07-02	2014	1	2	2	63	1	2	2	2	3	3	3	50			3	176	76	2014-01-06	9	101	9			2	2	2	2	1	1	2	2	2	2
1	cd 1936/13_03/07/2014	cd 1936/13	2014-07-03	2013	2	2	2	60	1	2	2	2	3	3	3	54			2	117	69	2014-08-23	9	70	1			2	2	2	2	1	1	2	2	2	2
1	cdh 1176/12_09/05/2014	cdh 1176/12	2014-05-09	2012	3	2	2	53	2	1	1	2	3	1	3	101			2	146	81	2014-04-11	1		9			2	2	2	2	2	2	2	2	2	2
1	cdh 1936_03/07/2014	cdh 1936/13	2014-07-03	2013	2	2	2	58	1	2	2	2	3	3	3	54			2			2013-08-23	9	70	1		5.12	2	2	2	2	1	1	2	2	2	2
1	cdh 1346/12_25/06/2014	cdh 1346/12	2014-06-25	2012	3	2	2	50	2	1	1	2	3	3	3	65			2	139	91	2013-08-09	9	73	1			2	2	2	2	1	1	1	2	2	2
1	cdh 144/09_28/08/2014	cdh 144/09	2014-08-28	2009	6	2	1	45	2	1	1	2	2	1	2	77	167	27.5	3	145	98	2014-03-13	9	93	1			2	2	2	2	1	1	1	2	2	2
1	cdg 29/09_04/07/2014	cdg 29/09	2014-07-04	2009	6	2	1	28	3	2	2	2	2	1	2	70			3	107	59		9		9			2	2	2	2	2	2	2	2	2	2
1	cdh 861/11_04/07/2014	cdh 861/11	2014-07-04	2011	4	2	2	50	1	2	2	2	2	1	2	56			3	151	82	2013-09-06	9	78	9			2	2	2	2	1	1	2	2	2	2
1	cdh 1276/12_04/07/2014	cdh 1276/12	2014-07-04	2012	3	2	2	31	3	2	2	2	3	3	3	69			3				9		9			2	2	2	2	2	2	2	2	2	2
1	cdh 1442/13_28/08/2014	cdh 1442/13	2014-08-28	2013	2	2	1	65	2	1	1	2	2	1	2	72	173	24	3	138	71		1	93	2			2	2	2	2	2	2	2	1	2	2
1	cdh 1578/13_04/07/2014	cdh 1598/13	2014-07-04	2013	2	2	2	47	1	2	2	2	3	3	3	47			3	139	100	2014-06-28	9		1			2	2	2	2	2	2	2	2	2	2
1	cdh 2301/14_04/07/2014	cdh 2301/14	2014-07-04	2014	1	2	2	39	1	2	2	2	3	3	3	62			3	167	102	2014-01-28	9	86	2			2	2	2	2	2	2	2	2	2	2
1	cdh 2508/14_14/07/2014	cdh 2508/14	2014-07-14	2014	1	2			1	2	2	2	3	3	3	61			3	133	78	2014-05-15	9	70	1			2	2	2	2	2	2	2	2	2	2
1	cdh 1688/13_09/06/2014	cdh 1688/13	2014-06-09	2013	2	2	1	56	2	1	1	2	3	3	3	63			2	145	71	2014-01-27	9		9			2	2	2	2	2	2	2	2	2	2
1	cdh 038/08_16/07/2014	cdh 038/08	2014-07-16	2008	7	2	1	65	1	2	2	2	3	3	3				3	132	81	2014-04-22	9	110	9			2	2	2	2	2	2	2	2	2	2
1	cdg 164/11_16/07/2014	cdg 164/11	2014-07-16	2011	4	2	2	38	1	2	2	2	3	3	3	48			3	110	72	2014-04-17	9	57	1			2	2	2	2	2	2	2	2	2	2
1	cdh11139/12_16/07/2014	cdh1139/12	2014-07-16	2012	3	2	2	52	1	2	2	2	3	3	3	72			3	160	80		9		9			2	2	2	2	1	1	2	2	2	2
1	cdh 589/10_16/07/2014	cdh 589/10	2014-07-16	2010	5	2	2	45	1	2	2	2	3	3	3	74			2	129	78	2013-10-23	9		9			2	2	2	2	1	1	2	2	2	2
1	cdg 298/12_16/07/2014	cdg 298/12	2014-07-16	2012	3	2	2	43	1	2	2	2	3	3	3	83			3	155	87	2013-06-25	9	53	2			2	2	2	2	1	1	2	2	2	2
1	cdg 409_17/07/2014	cdg 409/09	2014-07-17	2009	6	2	2		1	2	2	2	3	3	3	57			2	142	92	2014-04-24	9	79	1			2	2	2	2	2	2	2	2	2	2
1	cdh 2672/13_17/07/2014	cdh 2672/13	2014-07-17	2013	2	2	2	42	1	2	2	2	3	3	3	83			2	136	70	2013-10-09	9	77	9			2	2	2	2	1	1	2	2	2	2
1	cdh 1683/13_17/07/2014	cdh 1683/13	2014-07-17	2013	2	2	2		5	2	2	2	3	3	3				3	99	68		9		9			2	2	2	2	2	2	2	2	2	2
2	cdl 1241/14_12/05/2014	cdl 1241/14	2014-05-12	2014	1	2	2	37	1	2	2	2	2	1	2	104	168	36.9	2	159	89	2014-04-28	9	102.42	1		3.47	2	2	2	2	2	2	2	2	2	2
1	cdh 1780/13_10/06/2014	cdh 1780/13	2014-06-10	2013	2	2	1	54	3	1	2	1	3	3	3	63	165	23.3	3	116	75	2014-03-18	9		1			2	2	2	2	2	2	2	2	2	2
2	cdl 310/11_12/05/2014	cdl 310/11	2014-05-12	2011	4	2	2	60	2	2	2	2	2	1	2	50			2	156	95	2013-09-20	9	85	2			2	2	2	2	2	2	2	2	2	2
2	cdl 829/12_12/05/2014	cdl 829/12	2014-05-12	2012	3	2	1	74	1	2	2	2	2	1	2	54	158	21.6	3	115	74	2013-11-25	9	81	1			2	2	2	2	2	2	2	2	2	2
2	cdl 961/13_12/05/2014	cdl 961/13	2014-05-12	2013	2	2	1	48	1	2	2	2	2	1	2	86	179	26.9	3	161	97	2013-11-05	9	161	1			2	2	2	2	2	2	2	2	2	2
2	cdl 716/13_12/05/2014	cdl 716/13	2014-05-12	2013	2	2	1	69	1	2	2	2	2	1	2	69	169	23.8	3	166	67	2013-06-28	9	79	2			2	2	2	2	2	2	2	2	2	2
2	cdl 299/11_12/05/2014	cdl 299/11	2014-05-12	2011	4	2	1	52	1	2	2	2	2	1	2	62	178	19.4	3	135	74	2013-10-25	9	92	1			2	2	2	2	2	2	2	2	2	2
2	cdl 1246/14_13/05/2014	cdl 1246/14	2014-05-13	2014	1	1	1	49	3	2	2	2	2	3	2	96	175	30.9	3	123	87		9		9			2	2	2	2	2	2	2	2	2	2
2	cdl 1244/14_13/05/2014	cdl 1244/14	2014-05-13	2014	1	1	2	38	1	2	2	2	2	3	2	59	157	23.6	3	181	103		9		9			2	2	2	2	1	1	1	2	2	2
2	cdl 941/13_13/05/2014	cdl 941/13	2014-05-13	2013	2	2	2		1	2	2	2	2	1	2	78	154	32.5	3	146	89	2014-02-07	9	66	1			2	2	2	2	2	2	2	2	2	2
2	cdl 586/11_13/05/2014	cdl 586/11	2014-05-13	2011	4	2	2	63	1	2	2	2	2	1	2	58	154	24.2	3	104	61	2014-04-28	9	94	1			2	2	2	2	2	2	2	2	1	2
2	cdl 460/11_14/05/2014	cdl 460/11	2014-05-14	2011	4	2	2		1	2	2	2	3	3	3	59	152	25.7	3	128	91	2013-08-11	9	66	1			2	2	2	2	1	1	2	2	2	2
2	cdl 331/11_14/05/2014	cdl 331/11	2014-05-14	2011	4	2	1	8	5	2	2	2	2	1	2	20			3				9		9			2	2	2	2	2	2	2	2	2	2
2	cdl 160/10_14/05/2014	cdl 160/10	2014-05-14	2010	5	2	2	51	1	2	2	2	2	1	2	55	149	25	3	116	78	2013-06-12	9		2			2	2	2	2	1	1	2	2	2	2
2	cdl 752_14/05/2014	cdl 752/12	2014-05-14	2012	3	2	1	33	1	2	2	2	2	1	2	56	168	20	3	135	84	2013-07-12	9	79	1			2	2	2	2	1	1	2	2	2	2
2	cdl 026/08_14/05/2014	cdl 026/08	2014-05-14	2008	7	2	2	67	1	2	2	2	2	1	2	72	162	27.7	3	159	96	2013-07-04	9	73	1			2	2	2	2	2	2	2	2	2	2
2	cdl 334/11_14/05/2014	cdl 334/11	2014-05-14	2011	4	2	2	52	1	2	2	2	2	1	2	66	167	23.6	3	117	81	2014-03-13	9		2			2	2	2	2	1	1	2	2	2	2
2	cdl 543/11_14/05/2014	cdl 543/11	2014-05-14	2011	4	2	2	45	1	2	2	2	2	1	2	114	160	43.8	3	118	89	2013-08-08	9	72	2			2	2	2	2	2	2	2	2	2	2
1	cdh 1942/13_10/07/2014	cdh 1942/13	2014-07-10	2013	2	2	2	56	2	1	1	2	2	1	2	77	159	30.8	3	157	66	2013-09-03	1	84	2			2	2	2	2	1	1	1	2	2	2
2	cdl 1193/14_19/05/2014	cdl 1193/14	2014-05-19	2014	1	2	2	44	1	2	2	2	2	1	2	93	166	33.2	3	87	69	2014-02-17	9	90	1			2	2	2	2	2	2	2	2	2	2
2	cdl 851/12_19/05/2014	cdl 851/12	2014-05-19	2012	3	2	2	42	1	2	2	2	2	1	2	52	159	20.8	3	155	87	2013-02-08	9	77	2			2	2	2	2	1	1	2	2	2	2
2	cdl 1220/14_20/05/2014	cdl 1220/14	2014-05-20	2014	1	2	2	40	3	2	2	2	2	1	2	52			3	128	82		9	70.71	9		3.48	2	2	2	2	2	2	2	2	2	2
2	cdl 400/11_20/05/2014	cdl 400/11	2014-05-20	2011	4	2	2	50	1	2	2	2	2	1	2	76			3	116	80	2013-09-10	9	93	1			2	2	2	2	2	2	2	2	2	2
2	cdl 1252/14_20/05/2014	cdl 1252/14	2014-05-20	2014	1	1	1	46	1	2	2	2	3	3	3	76	165	28.1	3	169	104		9		9			2	2	2	2	1	1	2	2	2	2
2	cdl 636/12_20/05/2014	cdl 636/12	2014-05-20	2012	3	2	1	61	2	2	2	2	3	3	3	80	166	28.6	3	147	94	2013-12-24	9	81	1			2	2	2	2	2	2	2	2	2	2
2	cdl 991/13_21/05/2014	cdl 991/13	2014-05-21	2013	2	2	1	60	1	2	2	2	2	1	2	64	163	23.7	3	130	73	2013-06-24	9	98	1			2	2	2	2	1	1	2	2	2	2
2	cdl 646/12_21/05/2014	cdl 646/12	2014-05-21	2012	3	2	2	60	1	2	2	2	2	1	2	102	163	37.8	3	122	92	2013-08-14	9	141	1			2	2	2	2	2	2	2	2	2	2
2	cdl 490/11_21/05/2014	cdl 490/11	2014-05-21	2011	4	2	2	31	1	2	2	2	2	1	2	81	152	35.2	3	117	98	2013-06-18	9		1			2	2	2	2	1	1	2	2	2	2
2	cdl 1254/14_21/05/2014	cdl 1254/14	2014-05-21	2014	1	1	2	23	3	2	2	2	3	3	3	45	150	19.6	3	114	84		9		9			2	2	2	2	2	2	2	2	2	2
2	cdl 979/13_21/05/2014	cdl 979/13	2014-05-21	2013	2	2	2	30	1	2	2	2	2	1	2	57	171	19.7	3	131	85	2013-07-12	9	72	1			2	2	2	2	2	2	2	2	2	2
1	cdh 1948/13_26/08/2014	cdh 1948/13	2014-08-26	2013	2	2	2	50	2	1	1	2	3	3	3				3	127	84	2014-03-11	1		9			2	2	2	2	1	1	1	2	2	2
2	cdl 919/13_22/05/2014	cdl 919/13	2014-05-22	2013	2	2	2	50	2	2	2	2	2	1	2	76	162	29.2	3	101	67	2013-10-31	1	85	2			2	2	2	2	2	2	2	2	2	2
2	cdl 438/11_22/05/2014	cdl 438/11	2014-05-22	2011	4	2	2	51	1	2	2	2	2	1	2	66	158	26.4	3	114	85	2013-12-10	9	71	1			2	2	2	2	2	2	2	2	2	2
2	cdl 752_22/05/2014	cdl 752/12	2014-05-22	2012	3	2	1	39	1	2	2	2	2	1	2	56			3	143	96	2014-05-14	9	90	1			2	2	2	2	2	2	2	2	2	2
2	cdl 938/13_22/05/2014	cdl 938/13	2014-05-22	2013	2	2	2	61	2	2	2	2	2	1	2	62	159	24.8	3	133	92	2014-03-03	9	78.27	1		3.84	2	2	2	2	2	2	2	2	2	2
2	cdl 419/11_23/05/2014	cdl 419/11	2014-05-23	2011	4	2	2	38	1	2	2	2	2	1	2	44	156	18.3	3	126	65	2014-05-05	9		9			2	2	2	2	1	1	2	2	2	2
2	cdl 613/12_23/05/2014	cdl 613/12	2014-05-23	2012	3	2	2	35	1	2	2	2	2	1	2	54			3	120	78		9	70	1			2	2	2	2	2	2	2	2	2	2
2	cdl 527/11_23/05/2014	cdl 527/11	2014-05-23	2011	4	2	2	50	1	2	2	2	2	1	2	54			3	139	53	2013-05-16	9		1			2	2	2	2	1	1	2	2	2	2
2	cdl 491/11_23/05/2014	cdl 491/11	2014-05-23	2011	4	2	1	59	1	2	2	2	2	1	2	79	179	24.7	3	128	74	2014-02-20	9	84	1			2	2	2	2	2	2	2	2	2	2
2	cdl 1011/13_23/05/2014	cdl 1011/13	2014-05-23	2013	2	2	2	40	3	2	2	2	2	1	2	74	153	32.2	3	108	83		9		9			2	2	2	2	2	2	2	2	2	2
2	cdl 884/13_23/05/2014	cdl 884/13	2014-05-23	2013	2	2	1	54	1	2	2	2	2	1	2	59	172	19.7	3	135	67	2013-09-02	9	219	1			2	2	2	2	2	2	2	2	2	2
2	cdl 252/11_23/05/2013	cdl 252/11	2013-05-23	2011	4	2	2	52	1	2	2	2	2	1	2	100	167	35.7	3	135	84	2013-08-14	9	74	1			2	2	2	2	2	2	2	2	2	2
2	cdl 236/10_23/05/2014	cdl 236/10	2014-05-23	2010	5	2	1	50	1	2	2	2	2	1	2	52	161	20	3	149	84	2014-02-13	9	78	2			2	2	2	2	2	2	2	2	2	2
2	cdl 309/11_23/05/2014	cdl 309/11	2014-05-23	2011	4	2	2	77	1	2	2	2	2	1	2	77			3	131	81	2013-07-31	9	65	2			2	2	2	2	2	2	2	2	2	2
2	cdl 132/09_23/05/2014	cdl 132/09	2014-05-23	2009	6	2	2	61	1	2	2	2	3	3	3	81	161	31.2	3	125	83	2013-06-14	9	111	2			2	2	2	2	1	1	2	2	2	2
2	cdl 208/10_27/05/2014	cdl 208/10	2014-05-27	2010	5	2	1		3	2	2	2	2	1	2	70	174	23.3	3	134	82		9	85	2			2	2	2	2	2	2	2	2	2	2
1	cdh 2013/13_09/06/2014	cdh 2013/13	2014-06-09	2013	2	2	2	54	2	1	1	2	2	1	2		162		3	149	91	2013-09-17	9	78	2			2	2	2	2	1	1	2	2	2	2
1	cdh 2109/13_24/06/2014	cdh 2109/13	2014-06-24	2013	2	2	2	54	2	1	1	2	3	3	3	65			3	149	63	2013-10-22	9	78	2			2	2	2	2	1	1	1	2	2	2
2	cdl 854/12_28/05/2014	cdl 854/12	2014-05-28	2012	3	2	2		1	2	2	2	2	1	2	62	154	25.8	3	144	69	2013-01-10	9	70	2			2	2	2	2	1	1	2	2	2	2
2	cdl 319/11_28/05/2014	cdl 319/11	2014-05-28	2011	4	2	2	42	1	2	2	2	2	1	2	74	154	30.8	3	142	84	2014-01-10	9	66	1			2	2	2	2	2	2	2	2	2	2
1	cdh 2129/13_15/07/2014	cdh 2129/13	2014-07-15	2013	2	2	2		2	1	1	2	3	3	3	58	158	23.2	3	130	80		1		2			2	2	2	2	1	1	2	2	2	2
2	cdl 557/11_28/05/2014	cdl 557/11	2014-05-28	2011	4	2	1	80	1	2	2	2	1	1	2	52	167	18.6	3	145	75	2014-05-20	9	162	1	7		2	2	2	2	2	2	2	2	2	1	2
2	cdl 156/09_29/05/2014	cdl 156/09	2014-05-29	2009	6	2	2	56	1	2	2	2	2	1	2	68	166	24.3	3	155	95	2014-02-26	9	83	2			2	2	2	2	2	2	2	2	2	2
2	cdl 351/11_29/05/2014	cdl 351/11	2014-05-29	2011	4		2	65	1	2	2	2	2	1	2	80	173	26.7	3	134	89	2014-04-02	9	88	1			2	2	2	2	1	1	2	2	2	2
2	cdl 620/12_29/05/2014	cdl 620/12	2014-05-29	2012	3	2	2	30	1	2	2	2	2	1	2	91	159	36.4	3	134	86		9		9			2	2	2	2	1	1	2	2	2	2
2	cdl 1093/13_29/05/2014	cdl 1093/13	2014-05-29	2013	2	2	1	60	2	2	2	2	2	1	2	59	161	22.7	2	139	91	2014-05-29	1	77	1			2	2	2	2	2	2	2	2	2	2
2	cdl 276/11_29/05/2014	cdl 276/11	2014-05-29	2011	4	2	2	42	1	2	2	2	2	1	2	74	171	25.5	3	115	68	2013-06-18	9	56	1			2	2	2	2	2	2	2	2	2	2
1	cdh 2409/14_23/07/2014	cdh 2409/14	2014-07-23	2014	1	2	2	45	2	1	1	2	3	3	3	70	166	25	3	134	82	2014-03-18	9	122	1			2	2	2	2	2	2	2	2	2	2
2	cdl 189/10_30/05/2014	cdl 189/10	2014-05-30	2010	5	2	1	71	1	2	2	2	3	3	3	52	161	20	3	111	78	2013-08-02	1	102	1			2	2	2	2	2	2	2	2	2	2
2	cdh 1150_29/05/2014	cdh 1150/11	2014-05-29	2011	4	2	2		1	2	2	2	2	1	2	112	169	38.6	3	147	105	2013-11-01	9	84	1			2	2	2	2	2	2	2	2	2	2
1	cdh 2420/14_06/05/2014	cdh 2420/14	2014-05-06	2014	1	2	1		2	1	1	2	2	1	2		168		3	199	99	2014-03-02	1	86	1			2	2	2	2	2	2	2	2	2	2
2	cdl 152/09_30/05/2014	cdl 152/09	2014-05-30	2009	6	2	2	54	1	2	2	2	2	1	2	70	162	2.6	3	114	69	2013-02-14	9	107	2			2	2	2	2	1	1	2	2	2	2
2	cdl 820/12_30/05/2014	cdl 820/12	2014-05-30	2012	3	2	1	56	1	2	2	2	2	1	2	55	170	19.7	3	143	78	2013-08-02	9	87	2			2	2	2	2	2	2	2	2	2	2
2	cdl 707/12_03/06/2014	cdl 707/12	2014-06-03	2012	3	2	1		1	2	2	2	2	1	2	50	162	19.2	3	126	60	2013-04-03	9	121	1			2	2	2	2	1	2	1	2	2	2
2	cdl 762/12_03/06/2014	cdl 762/12	2014-06-03	2012	3	2	1	41	1	2	2	2	2	1	2	92	176	29.7	3	140	91	2013-06-18	9	90	2			2	2	2	2	1	1	2	2	2	2
2	cdl 988/13_03/06/2014	cdl 988/13	2014-06-03	2013	2	2	2	15	3	2	2	2	2	1	2	46			3	96	58		9	79.43	9	6	6.1	2	2	2	2	2	2	2	2	2	2
2	cdl 586/11_03/06/2014	cdl 586/11	2014-06-03	2011	4	2	2	63	1	2	2	2	2	1	2	58	154	24.2	3	144	77	2014-04-28	9	94	1			2	2	2	2	2	2	2	2	2	2
2	cdl 864/13_03/06/2014	cdl 864/13	2014-06-03	2013	2	2	1	65	1	2	2	2	2	2	2	84	162	32.3	3	197	66	2013-02-15	9	147	2			2	2	2	2	1	1	2	2	2	2
2	cdl 633/12_04/06/2014	cdl 633/12	2014-06-04	2012	3	2	2	46	2	2	2	2	2	1	2	73	158	29.2	3	108	75	2013-11-14	9	85	9			2	2	2	2	2	2	2	2	2	2
2	cdl 027/08_04/06/2014	cdl 027/08	2014-06-04	2008	7	2	2	49	1	2	2	2	2	1	2	66	161	25.4	3	125	78	2014-02-26	9	72	1			2	2	2	2	2	2	2	2	2	2
2	cdl 115/09_04/06/2014	cdl 115/09	2014-06-04	2009	6	2	1	68	1	2	2	2	3	3	3	70	153	29.9	3	175	96	2014-04-14	9	104	2			2	2	2	2	2	2	2	2	2	2
2	cdl 980/13_04/06/2014	cdl 980/13	2014-06-04	2013	2	2	2	31	1	2	2	2	2	1	2	90	157	36	3	143	99	2013-06-13	9	72	2			2	2	2	2	1	1	2	2	2	2
2	cdl 391/11_05/06/2014	cdl 391/11	2014-06-05	2011	4	2	2	42	1	2	2	2	2	1	2	56	158	22.4	3	120	76	2013-04-23	9	62	9			2	2	2	2	1	1	2	2	2	2
2	cdl 605/12_05/06/2014	cdl 605/12	2014-06-05	2012	3	2	2	23	3	2	2	2	2	1	2	65			3	123	87		9		9			2	2	2	2	2	2	2	2	2	2
2	cdl 152/09_05/06/2014	cdl 152/09	2014-06-05	2009	6	2	2	54	1	2	2	2	2	1	2	70	162	26.9	3	114	70	2013-02-14	9	107	2			2	2	2	2	1	1	2	2	2	2
2	cdl 1121/13_05/06/2014	cdl 1121/13	2014-06-05	2013	2	2	1	55	5	2	2	2	2	2	2	75			3	118	74	2013-11-14	9	97	9			2	2	2	2	2	2	2	2	2	2
2	cdl 428/11_06/06/2014	cdl 428/11	2014-06-06	2011	4	2	1	31	1	2	2	2	2	1	2	58	166	20.7	3	140	89	2014-03-07	9	79	1			2	2	2	2	2	2	2	2	2	2
2	cdl 1233/14_06/06/2014	cdl 1233/14	2014-06-06	2014	1	2	1	60	1	2	2	2	2	1	2	77	166	27.5	3	152	101	2014-04-10	9	117	1			2	2	2	2	2	2	2	1	1	1	1
2	cdl 718/12_06/06/2014	cdl 718/12	2014-06-06	2012	3	2	2	43	1	2	2	2	2	1	2	55	172	18.6	3	125	81	2014-04-09	9	86	1			2	2	2	2	2	2	2	2	2	2
2	cdl 243/10_09/06/2014	cdl 243/10	2014-06-09	2010	5	2	2	30	3	2	2	2	2	1	2	47	160	18.1	3	102	72		9		9			2	2	2	2	2	2	2	2	2	2
2	cdl 771/12_09/06/2014	cdl 771/12	2014-06-09	2012	3	2	2	56	1	2	2	2	2	1	2	69	166	24.6	3	125	76	2013-12-24	9	74	1			2	2	2	2	2	2	2	2	2	2
2	cdl 572/11_09/06/2014	cdl 572/11	2014-06-09	2011	4	2	2	55	1	2	2	2	2	1	2				3			2014-03-18	9	58	1			2	2	2	2	2	2	2	2	2	2
2	cdl 888/13_09/06/2014	cdl 888/13	2014-06-09	2013	2	2	2	37	1	2	2	2	3	3	3	78	157	31.2	3	112	70	2013-05-03	9	77	2			2	2	2	2	1	1	2	2	2	2
1	cdh 2556/14_14/07/2014	cdh 2556/14	2014-07-14	2014	1	2	2	38	3	1	2	1	3	3	3	80			3	146	86	2014-06-09	9	81	2			2	2	2	2	2	2	2	2	2	2
2	cdl 288/11_09/06/2014	cdl 288/11	2014-06-09	2011	4	2	2	26	1	2	2	2	2	2	2	52	159	20.8	3	163	79	2013-11-08	9	121	2			2	2	2	2	2	2	2	2	2	2
2	cdh 063/08_09/06/2014	cdh 063/08	2014-06-09	2008	7	2	2	64	1	2	2	2	2	1	2	68	154	28.3	3	150	77	2013-12-06	9	83	1			2	2	2	2	2	2	2	2	2	2
1	cdh 2572/14_22/07/2014	cdh 2572/14	2014-07-22	2014	1	2	1	49	2	1	1	2	2	1	2	82	179	25.6	3	133	79	2014-06-10	9	100	2			2	2	2	2	2	2	2	2	2	2
2	cdl 730/12_10/06/2014	cdl 730/12	2014-06-10	2012	3	2	2	50	1	2	2	2	2	1	2	72	155	30	3	156	99	2014-01-23	9	91	2			2	2	2	2	2	2	2	2	2	2
2	cdl 325/11_10/06/2014	cdl 325/11	2014-06-10	2011	4	2	2	54	1	2	2	2	2	1	2	74	160	28.9	3	128	75	2014-03-18	9	68	1			2	2	2	2	2	2	2	2	2	2
2	cdh 809/11_10/06/2014	cdh 809/11	2014-06-10	2011	4	2	2	44	1	2	2	2	2	1	2	78	153	33.9	3	135	91	2013-06-10	9	52	1			2	2	2	2	1	1	2	2	2	2
2	cdl 807/12_10/06/2014	cdl 807/12	2014-06-10	2012	3	2	1	48	1	2	2	2	2	1	2	54	168	19.3	3	100	73	2013-06-06	9		1			2	2	2	2	1	1	2	2	2	2
2	cdl 1161/14_10/06/2014	cdl 1161/14	2014-06-10	2014	1	2	2	28	1	2	2	2	2	1	2	108	163	40	3	129	96	2014-02-07	9	97.38	1	8	5.08	2	2	2	2	2	2	2	2	2	2
2	cdl 1157/13_10/06/2014	cdl 1157/13	2014-06-10	2013	2	2	2	59	1	2	2	2	2	1	2	75	167	26.7	3	154	95	2013-12-31	9	75	1			2	2	2	2	2	2	2	2	2	2
2	cdl 723/12_10/06/2014	cdl 723/12	2014-06-10	2012	3	2	2	53	1	2	2	2	2	1	2	54	165	20	3	108	82	2013-01-11	9	81	2			2	2	2	2	1	1	2	2	2	2
2	cdl 774/12_10/06/2014	cdl 774/12	2014-06-10	2012	3	2	1	42	1	2	2	2	2	1	2	76	184	22.4	3	137	78	2013-05-27	9	89	1			2	2	2	2	1	1	2	2	2	2
2	cdl 316/11_11/06/2014	cdl 316/11	2014-06-11	2011	4	2	2	50	1	2	2	2	2	1	2	64	159	25.6	3	127	83	2013-12-11	9	62	2			2	2	2	2	2	2	2	2	2	2
2	cdl 1215/14_11/06/2014	cdl 1215/14	2014-06-11	2014	1	2	2	28	1	2	2	2	2	1	2	55	155	22	3	146	90	2014-03-21	9	75	1			2	2	2	2	2	2	2	2	2	2
2	cdl 1078/13_11/06/2014	cdl 1078/13	2014-06-11	2013	2	2	2	31	1	2	2	2	2	1	2	65	159	26	3	139	82	2013-09-20	9	72	2			2	2	2	2	2	2	2	2	2	2
2	cdl 984/13_11/06/2014	cdl 984/13	2014-06-11	2013	2	2	2	55	1	2	2	2	2	1	2	73	157	29.2	3	171	104	2014-01-16	9	76	1			2	2	2	2	2	2	2	2	2	2
2	cdl 221/10_13/06/2014	cdl 221/10	2014-06-13	2010	5	2	2	43	1	2	2	2	2	1	2	95	161	36.5	3	115	72	2014-03-20	9	89	2			2	2	2	2	2	2	2	2	2	2
2	cdl 964/13_16/06/2014	cdl 964/13	2014-06-16	2013	2	2	2	79	1	2	2	2	2	1	2	54	150	24	3	122	76	2013-06-05	9	67	2			2	2	2	2	1	1	2	2	2	2
2	cdl 1270/14_16/06/2014	cdl 1270/14	2014-06-16	2014	1	1	1	53	1	2	2	2	3	3	3	74	174	24.5	3	225	108		9		9			2	2	2	2	1	1	2	9	9	2
2	cdl 935/13_16/06/2014	cdl 935/13	2014-06-16	2013	2	2	1	38	1	2	2	2	3	2	2	85	167	30.4	3	150	113	2013-05-02	9	85	2			2	2	2	2	1	1	2	2	2	2
2	cdl 909/13_17/06/2014	cdl 909/13	2014-06-17	2013	2	2	2	48	1	2	2	2	3	3	3	72	155	30	3	133	83	2013-03-19	9	75	1			2	2	2	2	2	2	2	2	2	2
2	cdl 659/12_17/06/2014	cdl 659/12	2014-06-17	2012	3	2	2	61	1	2	2	2	2	2	2	55	155	22.9	3	136	77	2014-03-22	9	64	1			2	2	2	2	1	1	2	2	2	2
1	cdh 2626/14_16/07/2014	cdh 2626/14	2014-07-16	2014	1	2	2	25	3	1	2	1	2	1	2				2	115	83	2014-07-01	9	76	1			2	2	2	2	2	2	2	2	2	2
2	cdl 075/09_17/06/2014	cdl 075/09	2014-06-17	2009	6	2	2	48	2	2	2	2	2	1	2	61	166	21.8	3	104	67	2014-02-12	1	74	1			2	2	2	2	2	2	2	2	2	2
2	cdl 952/13_17/06/2014	cdl 952/13	2014-06-17	2013	2	2	1	52	1	2	2	2	2	1	2	60	168	21.4	3	136	72	2014-05-21	9	81	2			2	2	2	2	1	1	2	2	2	2
2	cdl 122/09_18/06/2014	cdl 122/09	2014-06-18	2009	6	2	2	56	1	2	2	2	2	1	2	60	158	24	3	119	71	2013-10-10	9	89	1			2	2	2	2	1	1	2	2	2	2
2	cdl 311/11_18/06/2014	cdl 311/11	2014-06-18	2011	4	2	1	76	1	2	2	2	2	1	2	73	170	25.3	3	122	84	2014-04-29	9	106	2			2	2	2	2	2	2	2	2	2	2
2	cdl 712/12_18/06/2014	cdl 712/12	2014-06-18	2012	3	2	2	34	1	2	2	2	2	2	2	77			3	144	107	2013-04-24	9	78	1			2	2	2	2	1	1	2	2	2	2
2	cdl 216/10_18/06/2014	cdl 216/10	2014-06-18	2010	5	2	1	50	1	2	2	2	2	1	2	81	172	27	3	146	93	2013-12-30	9	94	1			2	2	2	2	2	2	2	2	2	2
2	cdl 241/10_18/06/2014	cdl 241/10	2014-06-18	2010	5	2	2	46	1	2	2	2	3	3	3	85	163	31.5	3	140	84	2014-04-23	9	105	2			2	2	2	2	2	2	2	2	2	2
2	cdl 005/08_19/06/2014	cdl 005/08	2014-06-19	2008	7	2	2	58	1	2	2	2	3	3	3	75	158	30	3	105	74	2013-08-21	9	54	2			2	2	2	2	2	2	2	2	2	2
2	cdl 776/12_19/06/2014	cdl 776/12	2014-06-19	2012	3	2	2	57	1	2	2	2	2	1	2	71	158	28.4	3	145	86	2014-05-09	9	78	2			2	2	2	2	2	2	2	2	2	2
2	cdl 885/13_19/06/2014	cdl 885/13	2014-06-19	2013	2	2	2	49	1	2	2	2	2	1	2	62	147	28.2	3	149	80	2013-10-03	9	71	1			2	2	2	2	2	2	2	2	2	2
2	cdl 196/10_20/06/2014	cdl 196/10	2014-06-20	2010	5	2	1	25	5	2	2	2	2	1	2	60	161	23.1	3	109	70		9		9			2	2	2	2	2	2	2	2	2	2
1	cdh 287/09_05/05/2014	cdh 287/09	2014-05-05	2009	6	2	2		3	1	2	1	2	1	2	73			2	148	85	2014-01-16	9	102	9			2	2	2	2	1	1	2	2	2	2
1	cdh 541/10_16/06/2014	cdh 541/10	2014-06-16	2010	5	2	2	55	2	1	1	2	3	3	3				3			2014-06-16	9		9			2	2	2	2	1	1	1	2	2	2
2	cdl 520/11_20/06/2014	cdl 520/11	2014-06-20	2011	4	2	2	38	1	2	2	2	2	1	2	80	157	32	3	123	83	2013-01-13	9	74	1			2	2	2	2	1	1	2	2	2	2
2	cdl 336/11_20/06/2014	cdl 336/11	2014-06-20	2011	4	2	2	27	1	2	2	2	2	1	2	75	167	26.8	3	118	79	2013-06-07	9	62	1			2	2	2	2	1	1	2	2	2	2
2	cdl 368/11_20/06/2014	cdl 368/11	2014-06-20	2011	4	2	2	40	1	2	2	2	2	1	2	61			3	120	88	2014-01-09	9	66	1			2	2	2	2	2	2	2	2	2	2
2	cdl 257/11_23/06/2014	cdl 257/11	2014-06-23	2011	4	2	1	44	1	2	2	2	2	1	2	80	178	25	3	124	78	2014-05-26	9	81	2			2	2	2	2	2	2	2	1	2	2
2	cdl 1037/13_23/06/2014	cdl 1037/13	2014-06-23	2013	2	2	2	49	1	2	2	2	2	1	2	57	149	25.9	3	133	81	2013-08-20	9	85	1			2	2	2	2	2	2	2	2	2	2
2	cdl 1014/13_23/06/2014	cdl 1014/13	2014-06-23	2013	2	2	1	42	1	2	2	2	2	1	2	62	176	20	3	134	83	2013-08-12	9	132	9			2	2	2	2	2	2	2	2	2	2
2	cdl 651/12_23/06/2014	cdl 651/12	2014-06-23	2012	3	2	2	52	2	2	2	2	2	1	2	82	169	28.3	3	112	72	2013-05-20	2	63	2			2	2	2	2	2	2	2	9	9	1	1
2	cdl 185/10_24/06/2014	cdl 185/10	2014-06-24	2010	5	2	1	52	1	2	2	2	2	1	2	65	181	19.7	3	130	69	2013-01-09	9	84	1			2	2	2	2	1	1	2	2	2	2
2	cdl 729/12_24/06/2014	cdl 729/12	2014-06-24	2012	3	2	2	44	1	2	2	2	2	1	2	79	150	34.3	3	122	83	2013-01-04	9	89	1			2	2	2	2	1	1	2	2	2	2
2	cdl 1244/14_25/06/2014	cdl 1244/14	2014-06-25	2014	1	2	2	38	1	2	2	2	2	1	2	56	157	22.4	3	142	81	2014-05-14	9	70	1			2	2	2	2	2	2	2	2	2	2
2	cdl 912/13_25/06/2014	cdl 912/13	2014-06-25	2013	2	2	2	35	1	2	2	2	2	1	2	70	168	25	3	131	91	2014-03-25	9	62	1			2	2	2	2	1	1	2	2	2	2
2	cdl 308/11_26/06/2014	cdl 308/11	2014-06-26	2011	4	2	2	33	1	2	2	2	2	1	2	65	153	28.3	3	103	78	2013-10-17	9	70	1			2	2	2	2	1	1	2	2	2	2
2	cdl 781/12_26/06/2014	cdl 781/12	2014-06-26	2012	3	2	2	77	1	2	2	2	2	1	2	88	160	33.8	3	127	78	2013-06-27	9	58	1			2	2	2	2	1	1	2	2	2	2
2	cdl 033/08_26/06/2014	cdl 033/08	2014-06-26	2008	7	2	2	47	1	2	2	2	2	1	2	54	153	23.5	3	136	94	2013-08-01	9	71	2			2	2	2	2	1	1	2	2	2	2
2	cdl 1196/14_27/06/2014	cdl 1196/14	2014-06-27	2014	1	2	2	38	3	2	2	2	2	1	1	49	154	20.4	3	111	68		9		9			2	2	2	2	2	2	2	2	2	2
2	cdl 1219/14_27/06/2014	cdl 1219/14	2014-06-27	2014	1	2	2	39	1	2	2	2	2	1	2	68	173	22.7	3	118	74		9		9			2	2	2	2	2	2	2	2	2	2
1	cdh 555/10_20/08/2014	cdh 555/10	2014-08-20	2010	5	2	2	59	2	1	1	2	2	1	2	85	162	32.7	3	151	69	2014-05-14	1		9			2	2	2	2	2	2	2	2	2	2
2	cdl 249/11_25/06/2014	cdl 249/11	2014-06-25	2011	4	2	2	49	1	2	2	2	2	1	2	55			3	127	75	2014-03-21	9	74	1			2	2	2	2	2	2	2	2	2	2
2	cdl 557/11_25/06/2014	cdl 557/11	2014-06-25	2011	4	2	1	80	1	2	2	2	1	1	2	52			3	146	81	2014-05-20	9	162	1			2	2	2	2	2	2	2	2	2	1	2
2	cdl 763/12_30/06/2014	cdl 763/12	2014-06-30	2012	3	2	2	56	1	2	2	2	2	1	1	58	156	24.2	3	150	99	2013-01-07	9	50	2			2	2	2	2	1	1	2	2	2	2
2	cdl 1237/14_30/06/2014	cdl 1237/14	2014-06-30	2014	1	2	2	8	3	2	2	2	2	2	1	26			3				9		9			2	2	2	2	2	2	2	2	2	2
2	cdl 204/11_30/06/2014	cdl 204/11	2014-06-30	2011	4	2	2	44	1	2	2	2	2	2	2	57	168	20.4	3	159	104	2013-02-15	9	97	1			2	2	2	2	1	1	2	2	2	2
2	cdl 953/13_01/07/2014	cdl 953/13	2014-07-01	2013	2	2	2	46	1	2	2	2	2	1	2	60	157	24	3	115	71	2013-05-21	9	87	1			2	2	2	2	1	1	2	2	2	2
2	cdl 793/12_01/07/2014	cdl 793/12	2014-07-01	2012	3	2		46	1	2	2	2	2	1	2	82	164	30.4	3	175	117	2013-10-14	9		9			2	2	2	2	1	1	2	2	2	1	1
2	cdl 1234/14_01/07/2014	cdl 1234/14	2014-07-01	2014	1	2	2	37	3	2	2	2	2	1	2	62	157	24.8	3	157	64		9		9			2	2	2	2	2	2	2	2	2	2
2	cdl 315/11_01/07/2014	cdl 315/11	2014-07-01	2011	4	2	1	68	1	2	2	2	2	1	2	60			3	101	64	2013-01-19	9	111	9			2	2	2	2	1	1	2	2	2	2
2	cdl 707/12_02/07/2014	cdl 707/12	2014-07-02	2012	3	2	1	68	1	2	2	2	2	1	2	49	162	18.8	3	123	78	2014-06-04	9	111	2			2	2	2	2	2	2	2	2	2	1	2
1	cdh 588/10_28/08/2014	cdh 588/10	2014-08-28	2010	5	2	2	52	3	1	2	1	3	3	3	53			3	144	77		9		9			2	2	2	2	2	2	2	2	2	2
2	cdl 914/13_02/07/2014	cdl 914/13	2014-07-02	2013	2	2	1	61	1	2	2	2	1	1	2	57	160	21.9	3	140	66	2013-03-28	9	89	1			2	2	2	2	1	1	2	2	2	2
2	cdl 728/12_02/07/2014	cdl 728/12	2014-07-02	2012	3	2	2	47	1	2	2	2	2	1	2	88	162	33.8	3	137	88	2014-02-11	9	90	1			2	2	2	2	2	2	2	2	2	2
2	cdl 152/09_02/07/2014	cdl 152/09	2014-07-02	2009	6	2	2	63	1	2	2	2	2	2	2	58			3	158	106	2013-01-01	9	72	1			2	2	2	2	1	1	2	2	2	2
2	cdl 840/12_02/07/2014	cdl 840/12	2014-07-02	2012	3	2	1	66	1	2	2	2	2	1	2	93	183	28.2	3	158	95	2013-08-21	9	89	1			2	2	2	2	2	2	2	2	2	2
2	cdl 1218/14_02/07/2014	cdl 1218/14	2014-07-02	2014	1	2	2	45	2	2	2	2	2	1	2	115	169	39.7	2	125	90	2014-03-25	9	86.65	1		6.62	2	2	2	2	2	2	2	2	2	2
2	cdl 081/09_03/07/2014	cdl 081/09	2014-07-03	2009	6	2	2	47	1	2	2	2	2	1	2	60	154	25	3	150	104	2013-10-21	9	95	1			2	2	2	2	2	2	2	2	2	2
2	cdl 047/08_03/07/2014	cdl 047/08	2014-07-03	2008	7	2	1	57	2	2	2	2	2	1	2	48	169	16.6	3			2014-01-09	1	161.75	1		2.79	2	2	2	2	2	2	2	2	2	2
2	cdl 767/12_03/07/2014	cdl 767/12	2014-07-03	2012	3	2	1	65	1	2	2	2	2	1	1	60	173	20	3	180	86	2014-01-06	9	57.71	1		4.02	2	2	2	2	2	2	2	2	2	2
2	cdl 523/11_03/07/2014	cdl 523/11	2014-07-03	2011	4	2	2	63	1	2	2	2	2	1	2	84	158	33.6	3	155	130	2013-06-21	9	49.63	1		3.54	2	2	2	2	1	1	2	1	2	2
2	cdl 1106/13_07/07/2014	cdl 1106/13	2014-07-07	2013	2	2	2	42	1	2	2	2	2	1	2	73	155	30.4	3	121	85	2013-10-28	9	97	1			2	2	2	2	2	2	2	2	2	2
2	cdl 535/11_07/07/2014	cdl 535/11	2014-07-07	2011	4	2	2	35	1	2	2	2	2	1	2	73	162	28.1	3	129	89	2014-04-22	9	87	2			2	2	2	2	2	2	2	1	2	2
2	cdl 662/12_07/07/2014	cdl 662/12	2014-07-07	2012	3	2	2	42	1	2	2	2	2	1	2	61	155	25.4	3	141	83	2013-05-20	9	91	1			2	2	2	2	1	1	2	2	2	2
2	cdl 115/09_04/07/2014	cdl 115/09	2014-07-04	2009	6	2	2	68	1	2	2	2	2	1	2	69	153	30	3	143	88	2014-04-14	9	104	2			2	2	2	2	2	2	2	2	2	2
1	cdh 598/10_24/06/2014	cdh 598/10	2014-06-24	2010	5	2	2	55	2	1	1	2	3	3	3	65	158	26	3	121	73	2014-06-17	9	76	1			2	2	2	2	2	2	2	1	2	2
2	cdl 261/11_04/07/2014	cdl 261/11	2014-07-04	2011	4	2	1	55	1	2	2	2	2	1	2	70	167	25	3	138	89	2013-10-18	9	88	1			2	2	2	2	2	2	2	2	2	2
2	cdl 130/09_08/07/2014	cdl 130/09	2014-07-08	2009	6	2	2	53	1	2	2	2	2	1	2	74	159	29.6	3	138	80	2013-09-20	9	76	1			2	2	2	2	2	2	2	2	2	2
2	cdl 309/11_08/07/2014	cdl 309/11	2014-07-08	2011	4	2	2	40	1	2	2	2	2	1	2	74	156	30.8	3	114	80	2013-07-31	9	65	2			2	2	2	2	2	2	2	2	2	2
2	cdl 437/11_08/07/2014	cdl 437/11	2014-07-08	2011	4	2	2	40	1	2	2	2	2	1	2	50	157	20	3	137	94	2013-10-23	9	68	1	13		2	2	2	2	2	2	2	2	2	2
2	cdl 1215/14_09/07/2014	cdl 1215/14	2014-07-09	2014	1	2	2	28	1	2	2	2	2	1	2	54			3	134	88	2014-03-21	9	75	1			2	2	2	2	2	2	2	2	2	2
2	cdl 1139/13_09/07/2014	cdl 1139/13	2014-07-09	2013	2	2	1	40	1	2	2	2	2	1	2	60	161	23.1	3	115	78	2013-12-17	9	72	2			2	2	2	2	2	2	2	2	2	2
2	cdl 1055/13_09/07/2014	cdl 1055/13	2014-07-09	2013	2	2	2	54	2	2	2	2	2	2	2	72			3	105	78	2014-06-26	1		9			2	2	2	2	2	2	2	2	2	2
2	cdl 1161/14_09/07/2014	cdl 1161/14	2014-07-09	2014	1	2	2	28	1	2	2	2	2	1	2	107	163	39.6	3	110	78	2014-02-07	9	65	1			2	2	2	2	2	2	2	2	2	2
2	cdl 658/12_09/07/2014	cdl 658/12	2014-07-09	2012	3	2	2	61	1	2	2	2	2	1	2	52	157	20.8	3	121	69	2013-01-25	9	81	1			2	2	2	2	1	1	2	2	2	2
2	cdl 200/10_17/07/2014	cdl 200/10	2014-07-17	2010	5	2	2	41	1	2	2	2	2	1	2	80	160	30.8	3	114	82	2014-07-03	9	77	1			2	2	2	2	2	2	2	2	2	2
2	cdl 294/11_17/07/2014	cdl 294/11	2014-07-17	2011	4	2	2	26	1	2	2	2	3	3	3	50	160	19.2	3	141	84	2013-01-01	9	105.65	1		1.5	2	2	2	2	1	1	2	2	2	2
2	cdl 310/11_14/07/2014	cdl 310/11	2014-07-14	2011	4	2	2	60	1	2	2	2	2	1	2	51	160	19.6	3	146	86	2013-09-20	9	85	2			2	2	2	2	2	2	2	2	2	2
2	cdl 935/13_14/07/2014	cdl 935/13	2014-07-14	2013	2	2	1	38	1	2	2	2	2	1	2	84	167	30	3	131	98	2013-05-02	9	85	2			2	2	2	2	1	1	2	2	2	2
2	cdl 1082/12_10/07/2014	cdl 1082/12	2014-07-10	2012	3	2	2		1	2	2	2	2	1	2	90	171	31	3	123	84	2013-02-15	9	67	2			2	2	2	2	1	1	2	2	2	2
2	cdl 1019/13_16/07/2014	cdl 1019/13	2014-07-16	2013	2	2	1	62	1	2	2	2	3	3	3	69	156	28.8	3	160	98	2014-07-02	9	107	1			2	2	2	2	2	2	2	2	2	2
2	cdl 1201/14_15/07/2014	cdl 1201/14	2014-07-15	2014	1	2	1	34	4	2	2	2	2	1	2	65			3	104	61		9		9			2	2	2	2	2	2	2	2	2	2
2	cdl 1121/13_15/07/2014	cdl 1121/13	2014-07-15	2013	2	2	1	56	3	2	2	2	2	1	2	75			3	121	80	2013-11-14	9	98	9			2	2	2	2	2	2	2	2	2	2
2	cdl 1041/13_15/07/2014	cdl 1041/13	2014-07-15	2013	2	2	2	38	1	2	2	2	2	1	2	70	149	31.8	3	144	90	2013-08-21	9	70	1			2	2	2	2	1	1	2	2	2	2
2	cdl 1266/14_16/07/2014	cdl 1266/14	2014-07-16	2014	1	2	2		1	2	2	2	2	1	2	65	158	26	3	130	84	2014-06-04	9	78	1			2	2	2	2	2	2	2	2	2	2
2	cdl 170/10_16/07/2014	cdl 170/10	2014-07-16	2010	5	2	2	44	1	2	2	2	3	3	3	75	158	30	3	146	94	2014-01-23	9	79	2			2	2	2	2	2	2	2	2	2	2
1	cdh 631/10_04/07/2014	cdh 631/10	2014-07-04	2010	5	2	1	40	2	1	1	2	3	3	3	77	185		3	114	80	2013-10-25	1	71	1			2	2	2	2	1	1	1	2	2	2
2	cdl 382_16/07/2014	cdl 382/11	2014-07-16	2011	4	2	1		1	2	2	2	2	1	2	68			3	170	92		9		9			2	2	2	2	2	2	2	2	2	2
2	cdl 1298/14_17/07/2014	cdl 1298/14	2014-07-17	2014	1	1	2	26	3	2	2	2	3	3	3	53			3	133	93		9		9			2	2	2	2	2	2	2	2	2	2
2	cdl 134/09_17/07/2014	cdl 134/09	2014-07-17	2009	6	2	2	40	1	2	2	2	2	1	2	59	160	22.7	3	123	79	2013-10-29	9	83	2			2	2	2	2	2	2	2	2	2	2
2	cdl 492/11_18/07/2014	cdl 492/11	2014-07-18	2011	4	2	2	47	1	2	2	2	2	1	2	74	158	29.6	3	116	79	2013-03-12	9	73	1			2	2	2	2	1	1	2	2	2	2
2	cdl 1134/13_18/07/2014	cdl 1134/13	2014-07-18	2013	2	2	2	36	1	2	2	2	2	1	2	55	149	25	3	134	94	2013-11-27	9	55	2			2	2	2	2	2	2	2	2	2	2
2	cdl 332/11_18/07/2014	cdl 332/11	2014-07-18	2011	4	2	2	62	1	2	2	2	2	1	2	60			3	124	72	2013-09-11	9	73.55	9		3.97	2	2	2	2	1	1	2	2	2	2
2	cdl 1217/14_18/07/2014	cdl 1217/14	2014-07-18	2014	1	2	2	27	1	2	2	2	2	1	2	66	142	33	3	134	89	2014-03-24	9	73	2			2	2	2	2	2	2	2	2	2	2
2	cdl 1212/14_21/07/2014	cdl 1212/14	2014-07-21	2014	1	2	2	37	1	2	2	2	2	1	2	74	158	29.6	3	129	91	2014-03-13	9	72	1			2	2	2	2	2	2	2	2	2	2
2	cdl 787/12_21/07/2014	cdl 787/12	2014-07-21	2012	3	2	1	5	3	2	2	2	2	1	2	16			3				9		9			2	2	2	2	2	2	2	2	2	2
2	cdl 862/12_21/07/2014	cdl 862/12	2014-07-21	2012	3	2	2	22	1	2	2	2	2	1	2	62	154	25.8	3	132	89	2013-08-22	9	63	1			2	2	2	2	1	1	2	2	2	2
2	cdl 257/11_21/07/2014	cdl 257/11	2014-07-21	2011	4	2	1	44	1	2	2	2	2	1	2	77	178	24.1	3	143	85	2014-05-26	9	81	2			2	2	2	2	2	2	2	2	2	2
1	cdh 631/10_04/07/2014	cdh 631/10	2014-07-04	2010	5	2	1	40	2	1	1	2	2	1	2	77	185	22.6	3	114	80	2013-10-25	1	71	1			2	2	2	2	2	2	2	2	2	2
2	cdl 860/12_22/07/2014	cdl 860/12	2014-07-22	2012	3	2	2	42	1	2	2	2	2	1	2	72			3	132	81	2013-11-12	9	82	1			2	2	2	2	2	2	2	2	2	2
2	cdl 496/11_22/07/2014	cdl 496/11	2014-07-22	2011	4	2	1	59	1	2	2	2	2	1	2	55	162	21.2	3	158	84	2013-06-18	9		1			2	2	2	2	1	1	2	2	2	2
2	cdl 144/09_22/07/2014	cdl 144/09	2014-07-22	2009	6	2	2	48	1	2	2	2	2	1	2	59	163	21.9	3	139	70	2013-09-09	9	80	1			2	2	2	2	2	2	2	2	2	2
1	cdh 675_08/07/2014	cdh 675/10	2014-07-08	2010	5	2	2	43	2	1	2	2	3	3	3	81	165	30	3	101	63	2013-09-24	9	67	1			2	2	2	2	1	1	1	2	2	2
2	cdl 386/11_23/07/2014	cdl 386/11	2014-07-23	2011	4	2	1	62	1	2	2	2	2	1	2	58	166	20.7	3	135	82	2013-07-25	9		2			2	2	2	2	1	1	2	2	2	2
2	cdl 370/11_23/07/2014	cdl 370/11	2014-07-23	2011	4	2	2	55	1	2	2	2	2	1	2	55	158	22	3	119	79	2014-04-30	9	53	1			2	2	2	2	2	2	2	2	2	2
2	cdl 166/10_23/07/2014	cdl 166/10	2014-07-23	2010	5	2	2	67	1	2	2	2	2	1	2	74	149	33.6	3	132	84	2013-08-01	9	81	2			2	2	2	2	2	2	2	2	2	2
1	cdh 675/11_05/06/2014	cdh 675/11	2014-06-05	2011	4	2	2	46	2	1	1	2	3	3	3				2			2014-06-05	9		9			2	2	2	2	2	2	2	2	2	2
2	cdl 1066/13_24/07/2014	cdl 1066/13	2014-07-24	2013	2	2	1		3	2	2	2	2	1	2	50			3				9		9			2	2	2	2	2	2	2	2	2	2
2	cdl 473/11_24/07/2014	cdl 473/11	2014-07-24	2011	4	2	2		1	2	2	2	3	3	3	43	152	18.7	3	130	60	2013-01-01	9	62	1			2	2	2	2	1	1	2	2	2	2
2	cdl 126/09_24/07/2014	cdl 126/09	2014-07-24	2009	6	2	1	58	1	2	2	2	3	3	3	85	172	28.3	3	124	85	2014-07-09	9	95	2			2	2	2	2	2	2	2	2	2	2
2	cdl 699/12_25/07/2014	cdl 699/12	2014-07-25	2012	3	2	1	54	1	2	2	2	2	1	2	70	175	22.6	3	119	69	2014-05-02	9	105	1			2	2	2	2	2	2	2	2	2	2
1	cdh 676/11_03/07/2014	cdh 676/11	2014-07-03	2011	4	2	2	61	3	1	1	1	3	3	3	77			3	149	74	2014-03-14	1		1			2	2	2	2	2	2	2	2	2	2
2	cdl 1178/14_28/07/2014	cdl 1178/14	2014-07-28	2014	1	2	2	34	1	2	2	2	3	3	3	78	162	30	3	123	78		9	63	1			2	2	2	2	2	2	2	2	2	2
2	cdl 961/13_28/07/2014	cdl 961/13	2014-07-28	2013	2	2	1	49	1	2	2	2	2	1	2	88			3	169	113	2013-11-05	9	78	1			2	2	2	2	2	2	2	2	2	2
2	cdl 1220/14_28/07/2014	cdl 1220/14	2014-07-28	2014	1	2	2	40	3	2	2	2	2	1	2	55			3	116	75		9		9			2	2	2	2	2	2	2	2	2	2
2	cdl 851/12_30/07/2014	cdl 851/12	2014-07-30	2012	3	2	2	42	1	2	2	2	3	3	3	52	160	20	3	126	84	2013-08-02	9	77	2			2	2	2	2	1	1	2	2	2	2
2	cdl 164/10_30/07/2014	cdl 164/10	2014-07-30	2010	5	2	1	56	1	2	2	2	2	1	2	59	168	21.1	3	125	77	2014-01-08	9	107	1			2	2	2	2	2	2	2	2	2	2
2	cdl 673/12_31/07/2014	cdl 673/12	2014-07-31	2012	3	2	1	60	1	2	2	2	2	1	2	52	170	17.9	3	175	86	2013-10-04	9	106	2			2	2	2	2	2	2	2	2	2	2
1	cdh 685/11_08/05/2014	cdh 685/11	2014-05-08	2011	4	2	2	45	3	1	2	1	2	1	2	90	163	33.3	3	130	84	2013-01-01	9	81	1			2	2	2	2	1	1	2	2	2	2
2	cdh 342/09_01/08/2014	cdh 342/09	2014-08-01	2009	6	2	2		1	2	2	2	2	1	2	83	166	29.6	3	118	85	2013-05-08	9	97	1			2	2	2	2	1	1	2	2	2	2
2	cdl 036/08_01/08/2014	cdl 036/08	2014-08-01	2008	7	2	2		5	2	2	2	2	1	2	76	158	30.4	3	119	84		9		9			2	2	2	2	2	2	2	2	2	2
2	cdl 126/09_01/08/2014	cdl 126/09	2014-08-01	2009	6	2	1	58	1	2	2	2	2	1	2	85	172	28.3	3	153	98	2014-07-09	9	95	2			2	2	2	2	2	2	2	2	2	2
2	cdl 255/11_05/08/2014	cdl 255/11	2014-08-05	2011	4	2	2		1	2	2	2	2	1	2	66	154	27.5	3	139	87	2014-02-13	9	87	2			2	2	2	2	2	2	2	2	2	2
2	cdl 129/14_05/08/2014	cdl 129/14	2014-08-05	2014	1	2	2	41	1	2	2	2	2	2	2	74	172	24.7	3	145	94	2014-07-08	9	73	2			2	2	2	2	2	2	2	2	2	2
1	cdh 740/11_14/05/2014	cdh 740/11	2014-05-14	2011	4	2	2	39	2	1	1	2	3	3	3				3	132	96	2014-05-14	9		9			2	2	2	2	2	2	1	2	2	2
1	cdh 805/11_06/06/2014	cdh 805/11	2014-06-06	2011	4	2	2		2	1	1	2	2	1	2	81	160	31.2	3	138	78	2014-02-06	9	84	1			2	2	2	2	2	2	2	2	2	2
2	cdl 1290/14_05/08/2014	cdl 1290/14	2014-08-05	2014	1	2	2	32	3	2	2	2	2	1	2	56	167	20	3	108	66		9		9			2	2	2	2	2	2	2	2	2	2
2	cdl 1167/14_05/08/2014	cdl 1167/14	2014-08-05	2014	1	2	1	29	3	2	2	2	2	1	2	55			3	119	79		9		9			2	2	2	2	2	2	2	2	2	2
2	cdl 1232/14_05/08/2014	cdl 1232/14	2014-08-05	2014	1	2	2		1	2	2	2	2	1	2	73	168	27.9	3	153	85	2014-04-09	9	83	2			2	2	2	2	2	2	2	2	2	2
1	cdh 805/11_26/06/2014	cdh 805/11	2014-06-26	2011	4	2	2	54	2	1	1	2	3	3	3	81	160	31.1	3	136	77	2014-02-06	9	84	1			2	2	2	2	2	2	2	2	2	2
2	cdl 225/10_05/08/2014	cdl 225/10	2014-08-05	2010	5	2	2	51	1	2	2	2	2	1	2	67	171	23.1	3	124	92	2013-07-29	9	86	1			2	2	2	2	1	1	2	2	2	2
2	cdl 1164/14_05/08/2014	cdl 1164/14	2014-08-05	2014	1	2	2	46	2	2	2	2	2	1	2	77	157	30.8	3	106	71	2014-06-12	9	79	2			2	2	2	2	2	2	2	2	2	2
2	cdl 440/11_06/08/2014	cdl 440/11	2014-08-06	2011	4	2	2	82	1	2	2	2	2	1	2	50	155	20.8	3	177	90	2014-02-18	9	71	1			2	2	2	2	2	2	2	1	1	1	3
2	cdl 727/12_06/08/2014	cdl 727/12	2014-08-06	2012	3	2	2	49	2	2	2	2	2	1	2	61	147	27.7	3	104	67	2014-07-23	9	97	2			2	2	2	2	2	2	2	2	2	2
2	cdl 083/09_06/08/2014	cdl 083/09	2014-08-06	2009	6	2	2		3	2	2	2	2	1	2	66	167	23.6	3	120	75		9		9			2	2	2	2	2	2	2	2	2	2
2	cdl 749/12_06/08/2014	cdl 749/12	2014-08-06	2012	3	2	2	73	1	2	2	2	2	1	2	66	157	26.4	3	137	64	2014-06-12	9	87	1			2	2	2	2	2	2	2	2	2	2
2	cdl 1300/14_06/08/2014	cdl 1300/14	2014-08-06	2014	1	2	2	42	2	2	2	2	2	1	1	52	159	20.8	3	95	70	2014-07-23	9	71	2			2	2	2	2	2	2	2	1	2	2
2	cdl 022/08_06/08/2014	cdl 022/08	2014-08-06	2008	7	2	2	49	1	2	2	2	2	1	2	46	160	17.7	3	155	96	2013-09-26	9	72	2			2	2	2	2	1	1	2	2	2	2
2	cdl 430/11_07/08/2014	cdl 430/11	2014-08-07	2011	4	2	2	55	1	2	2	2	2	1	2	58	161	22.3	3			2013-08-13	9	75	2			2	2	2	2	1	1	2	2	2	2
2	cdl 122/09_07/08/2014	cdl 122/09	2014-08-07	2009	6	2	2	48	1	2	2	2	3	3	3	60	158	24	3	114	75	2014-06-18	9	76	1			2	2	2	2	2	2	2	2	2	2
1	cdh 949/11_13/06/2014	cdh 949/11	2014-06-13	2011	4	2	1	51	2	1	1	2	3	3	3	62			2	111	79		9		9			2	2	2	2	1	1	1	2	2	2
2	cdl 1137/13_07/08/2014	cdl 1137/13	2014-08-07	2013	2	2	2		3	2	2	2	2	1	2	53	160	20.4	3	105	71		9		9			2	2	2	2	2	2	2	2	2	2
2	cdl 884/13_15/08/2014	cdl 884/13	2014-08-15	2013	2	2	1	54	1	2	2	2	3	3	3	57			2	127	76	2013-03-09	9	219	9			2	2	2	2	1	1	2	2	2	1	3
2	cdl 613/12_15/08/2014	cdl 613/12	2014-08-15	2012	3	2	1	36	1	2	2	2	2	1	2	54			2	114	79	2013-12-09	9	69	1			2	2	2	2	1	1	2	2	2	2
2	cdl 991/13_15/08/2014	cdl 991/13	2014-08-15	2013	2	2	1	50	1	2	2	2	2	1	2	64			2	144	79	2014-05-21	9	92	2			2	2	2	2	2	2	2	2	2	2
2	cdl 014/08_29/05/2014	cdl 014/08	2014-05-29	2008	7	2	2	59	2	1	1	2	2	1	2	65	154	27.1	3	137	62	2014-04-30	9	78	1			2	2	2	2	2	2	2	2	2	2
2	cdl 236/10_15/08/2014	cdl 236/10	2014-08-15	2010	5	2	1		1	2	2	2	2	2	2	50			2	195	116	2014-02-13	9	78	2			2	2	2	2	2	2	2	2	2	2
2	cdl 313/11_15/08/2014	cdl 313/11	2014-08-15	2011	4	2	2	54	1	2	2	2	3	3	3	44			2	135	65	2014-06-01	9	71	2			2	2	2	2	1	1	2	2	2	2
2	cdl 252/11_15/08/2014	cdl 252/11	2014-08-15	2011	4	2	2	52	1	2	2	2	2	1	2	97			2	135	65	2013-08-14	9	74	1			2	2	2	2	1	1	2	2	2	2
2	cdl 646/12_13/08/2014	cdl 646/12	2014-08-13	2012	3	2	2	55	1	2	2	2	2	1	2	98			2	119	80	2013-08-14	9	141	1			2	2	2	2	1	1	2	2	2	2
2	cdl 438/11_14/08/2014	cdl 438/11	2014-08-14	2011	4	2	2	52	1	2	2	2	2	2	2	66			2	119	89	2013-12-10	9	70	1			2	2	2	2	1	1	2	2	2	2
2	cdl 978/13_12/08/2014	cdl 978/13	2014-08-12	2013	2	2	2	36	3	2	2	2	2	1	2	56			2	115	71		9		9			2	2	2	2	2	2	2	2	2	2
2	cdl 1109/13_14/08/2014	cdl 1109/13	2014-08-14	2013	2	2	1	42	2	2	2	2	2	1	2	61			2	141	81	2013-10-29	2	93	1			2	2	2	2	1	1	1	2	2	1	1
2	cdl 935/13_11/08/2014	cdl 935/13	2014-08-11	2013	2	2	1	41	1	2	2	2	2	1	2	87			2	132	98	2014-07-14	9	96	2			2	2	2	2	1	1	2	2	2	2
2	cdl 1303/14_13/08/2014	cdl 1303/14	2014-08-13	2014	1	2	2	53	1	2	2	2	2	1	2	98			2	142	82	2014-07-31	9	82	2			2	2	2	2	2	2	2	2	2	2
2	cdl 979/13_13/08/2014	cdl 979/13	2014-08-13	2013	2	2	2	56	1	2	2	2	2	1	2	57			2	99	65	2013-07-12	9	72	1			2	2	2	2	2	2	2	2	2	2
2	cdl 015/08_14/08/2014	cdl 015/08	2014-08-14	2008	7	2	2	68	1	2	2	2	2	1	2	100			2	127	85	2014-05-16	9	82	1			2	2	2	2	2	2	2	2	2	2
2	cdl 486/11_14/08/2014	cdl 486/11	2014-08-14	2011	4	2	1	80	1	2	2	2	2	1	2	60			2	130	74	2013-09-05	9	83	1			2	2	2	2	1	1	2	2	2	2
2	cdl 543/11_13/08/2014	cdl 543/11	2014-08-13	2011	4	2	2	45	1	2	2	2	2	1	2	112			2	99	84	2013-08-08	9	77	1			2	2	2	2	1	1	2	2	2	2
2	cdl 460/11_13/08/2014	cdl 460/11	2014-08-13	2011	4	2	2	50	1	2	2	2	2	1	2	59			2	109	67	2013-03-12	9	66	1			2	2	2	2	1	1	2	2	2	2
2	cdl 2008/13_13/08/2014	cdl 2008/13	2014-08-13	2013	2	2	2	35	2	2	2	2	3	3	3	95			3	131	84		9		9			2	2	2	2	2	2	1	2	2	2
2	cdl 2405/14_13/08/2014	cdl 2405/14	2014-08-13	2014	1	2	1		1	2	2	2	3	3	3	58			3	124	78		9		9			2	2	2	2	2	2	2	2	2	2
2	cdh 1694/13_13/08/2014	cdh 1694/13	2014-08-13	2013	2	2	2		1	2	2	2	3	3	3	89			3	109	75	2014-05-15	9	71	9			2	2	2	2	2	2	2	2	2	2
1	cdh 427/10_13/08/2014	cdh 427/10	2014-08-13	2010	5	2	2	56	1	2	2	2	3	3	3	85			2	131	89	2013-08-14	9		2			2	2	2	2	1	1	2	2	2	2
1	cdh 036/08_12/08/2014	cdh 036/08	2014-08-12	2008	7	2	2	52	1	2	2	2	2	1	2				3	153	70	2014-02-25	9	68	1			2	2	2	2	2	2	2	2	2	2
1	cdh 1031/11_13/08/2014	cdh 1031/11	2014-08-13	2011	4	2	2	50	1	2	2	2	2	1	2		158		2	167	92		9		9			2	2	2	2	2	2	2	1	2	2
1	cdh 14/09_07/08/2014	cdh 14/09	2014-08-07	2009	6		2	46	3	2	2	2	2	1	2		157		3	133	81		9		9			2	2	2	2	2	2	2	2	2	2
1	cdh 567/10_11/08/2014	cdh 567/10	2014-08-11	2010	5			15	5	2	2	2	2	1	2				3				9		9			2	2	2	2	2	2	2	2	2	2
1	cdh 2579/14_12/08/2014	cdh 2579/14	2014-08-12	2014	1	2	2	72	1	2	2	2	3	3	3		156		3	152	88	2014-07-15	9	81	1			2	2	2	2	2	2	2	1	2	2
1	cdh 1674/13_15/08/2014	cdh 1674/13	2014-08-15	2013	2	2	1	25	2	2	2	2	2	1	2	44	159	17.6	3	101	64	2014-01-06	2		9			2	2	2	2	1	1	1	2	2	2
1	cdh 2524/14_14/08/2014	cdh 2524/14	2014-08-14	2014	1	2	2	58	1	2	2	2	3	3	3	58	153	25.2	3	128	79	2014-05-04	9	78	2			2	2	2	2	2	2	2	2	2	2
1	cdh 379/10_19/08/2014	cdh 379/10	2014-08-19	2010	5	2	1	66	1	2	2	2	2	1	2	77			3	167	81		9		9			2	2	2	2	2	2	2	2	2	2
1	cdg 325/12_11/05/2014	cdg 325/12	2014-05-11	2012	3	2	1	48	1	2	2	2	3	3	3	60			1	152	93		9		9			2	2	2	2	2	2	2	2	2	2
1	cdh 1876_11/08/2014	cdh 1876/13	2014-08-11	2013	2	2	1	35	1	2	2	2	2	1	2	68			2	129	88	2014-05-05	9	72	2			2	2	2	2	2	2	2	2	2	2
1	cdh 2508/14_11/08/2014	cdh 2508/14	2014-08-11	2014	1	2	2	23	1	2	2	2	3	3	3				3	140	95	2014-05-16	9	70	1			2	2	2	2	2	2	2	2	2	2
1	cdh 2238/13_12/08/2014	cdh 2238/13	2014-08-12	2013	2	2	2	61	2	2	2	2	2	1	2	67			2	123	80	2014-02-25	9		9			2	2	2	2	2	2	1	2	2	2
1	cdh 068/09_12/08/2014	cdh 068/09	2014-08-12	2009	6	2	2	69	1	2	2	2	2	1	2	85			2	126	80	2014-02-25	9		9			2	2	2	2	1	1	2	2	2	2
1	cdh 1515/13_02/05/2014	cdh 1515/13	2014-05-02	2013	2	2	2	57	1	2	2	2	3	3	3	57	161	21.9	3	134	81	2013-04-04	9	75	1			2	2	2	2	2	2	2	2	2	2
1	cdh 169/09_02/05/2014	cdh 169/09	2014-05-02	2009	6	2	2	56	1	2	2	2	2	1	2	92	160	35.4	3	158	109	2013-01-25	9		1			2	2	2	2	1	1	2	2	2	2
1	cdh 1515/13_02/05/2014	cdh 1515/13	2014-05-02	2013	2	2	2	29	1	2	2	2	2	1	2	57	134	31.7	3	134	81	2013-04-15	9	76	1			2	2	2	2	2	2	2	2	2	2
1	cdh 1836/13_02/05/2014	cdh 1836/13	2014-05-02	2013	2	2	1	65	1	2	2	2	3	3	3	65	163	24.1	3	150	80	2013-08-05	9	93	1			2	2	2	2	2	2	2	2	2	2
1	cdh 669/11_02/05/2014	cdh 669/11	2014-05-02	2011	4	2	2	36	1	2	2	2	3	3	3	71	169	24.5	3	138	82	2013-03-21	9	74	1			2	2	2	2	2	2	2	2	2	2
1	cdh 2436/14_02/05/2014	cdh 2436/14	2014-05-02	2014	1	2	2		1	2	2	2	3	3	3	77	151	33.4	3	122	87	2014-04-07	9	76	1			2	2	2	2	2	2	2	2	2	2
1	cdh 553/10_02/05/2014	cdh 553/10	2014-05-02	2010	5	2	1	43	1	2	2	2	2	1	2	71	177	22.9	3	128	75		9		9			2	2	2	2	2	2	2	2	2	2
1	cdh 1260/12_05/05/2014	cdh 1260/12	2014-05-05	2012	3	2	2	38	3	2	2	2	3	3	3	51	163	18.9	3	121	88		9		9			2	2	2	2	2	2	2	2	2	2
1	cdh 137/09_05/05/2014	cdh 137/09	2014-05-05	2009	6	2	2	47	1	2	2	2	3	3	3	70	166	25	3			2014-02-10	9	109	2			2	2	2	2	2	2	2	2	2	2
1	cdh 2012/13_05/05/2014	cdh 2012/13	2014-05-05	2013	2	2	1	47	1	2	2	2	3	3	3	67	167	23.9	3	150	92		9	108	2			2	2	2	2	1	1	2	2	2	2
1	cdg 366/12_05/05/2014	cdg 366/12	2014-05-05	2012	3	2	2	49	1	2	2	2	3	3	3	54	157	21.6	3	126	78	2013-08-01	9	82	1			2	2	2	2	1	1	2	2	2	2
1	cdh 489/10_05/05/2014	cdh 489/10	2014-05-05	2010	5	2	2	13	3	2	2	2	3	3	3	58			3	108	72		9		9			2	2	2	2	2	2	2	2	2	2
1	cdh 1933/13_05/05/2014	cdh 1933/13	2014-05-05	2013	2	2	2	34	2	2	2	2	3	3	3	53	159	21.2	3	110	75	2013-09-04	9	84	1			2	2	2	2	1	1	1	2	2	2
2	cdl 023/08_27/05/2014	cdl 023/08	2014-05-27	2008	7	2	1	61	2	1	1	2	2	1	2	62	169	21.4	3	145	80	2014-07-30	1	88	2			2	2	2	2	2	2	2	2	2	2
1	cdh 600/10_06/05/2014	cdh 600/10	2014-05-06	2010	5	2	2	68	1	2	2	2	2	1	2				3	128	82		9		2			2	2	2	2	1	1	2	2	2	2
1	cdg 412/12_06/05/2014	cdg 412/12	2014-05-06	2012	3	2	1	3	4	2	2	2	2	1	2	14			3				9		9			2	2	2	2	2	2	2	2	2	2
1	cdh 191/09_06/05/2014	cdh 191/09	2014-05-06	2009	6	2	2		1	2	2	2	2	1	2	60	159	24	3	133	89	2013-10-29	9		2			2	2	2	2	1	1	2	2	2	2
2	cdl 026/08_21/08/2014	cdl 026/08	2014-08-21	2008	7	2	2	63	2	1	1	2	3	3	3	74	162	28.5	2	140	88	2014-07-25	9	74	1			2	2	2	2	2	2	1	2	2	2
1	cdh 2396/14_07/05/2014	cdh 2396/14	2014-05-07	2014	1	2			1	2	2	2	1	3	3	67	172	22.3	3	122	63	2014-03-11	9	79	2			2	2	2	2	2	2	2	2	2	2
1	cdh 263/09_07/05/2014	cdh 263/09	2014-05-07	2009	6	2	2	49	1	2	2	2	2	3	3	78	162	30	3	121	83	2013-08-07	9	71	2			2	2	2	2	1	1	2	2	2	2
1	cdh 1443/13_08/05/2014	cdh 1443/13	2014-05-08	2013	2	2	2	52	1	2	2	2	2	1	2	74	163	27.4	3				9	92	1			2	2	2	2	2	2	2	2	2	2
1	cdh 2126/13_08/05/2014	cdh 2126/13	2014-05-08	2013	2	2	1	51	1	2	2	2	3	3	3	96	172	32	3	127	88	2014-04-25	9	99	1			2	2	2	2	2	2	2	2	2	2
1	cdh 938/11_08/05/2014	cdh 938/11	2014-05-08	2011	4	2	2	59	1	2	2	2	2	1	2				3			2013-11-27	9	64	1			2	2	2	2	2	2	2	2	2	2
1	cdh 2162/14_08/05/2014	cdh 2162/14	2014-05-08	2014	1	2	1	42	2	2	2	2	2	1	2	71	172	23.7	3	130	83		9	82	1			2	2	2	2	1	1	1	2	2	2
1	cdh 2350/14_08/05/2014	cdh 2350/14	2014-05-08	2014	1	2	1	57	1	2	2	2	2	1	2		164		3	128	80	2014-02-25	9	103	1			2	2	2	2	2	2	2	2	2	2
2	cdl 038/08_16/07/2014	cdl 038/08	2014-07-16	2008	7	2	2	45	3	1	2	1	2	1	2	56	167	20	3	137	88	2013-06-26	9	94	1			2	2	2	2	1	1	2	2	2	2
1	cdh 836/11_09/05/2014	cdh 836/11	2014-05-09	2011	4	2	2	41	1	2	2	2	2	1	2	101	157	40.4	3	143	87	2014-04-12	9	81	1			2	2	2	2	2	2	2	2	2	2
1	cdh 355/09_09/05/2014	cdh 355/09	2014-05-09	2009	6	2	2	45	1	2	2	2	2	1	2	72	167	25.7	3	136	82		9	80	1			2	2	2	2	1	1	2	2	2	2
1	cdh 2016/13_09/05/2014	cdh 2016/13	2014-05-09	2013	2	2	2	57	1	2	2	2	2	1	2	63	162	24.2	3	194	94	2013-11-29	9	69	1			2	2	2	2	2	2	2	2	2	2
1	cdh 834/11_12/05/2014	cdh 834/11	2014-05-12	2011	4	2	1	44	2	2	2	2	2	2	2	62			3	115	63		9		9			2	2	2	2	2	2	2	2	2	2
1	cdh 1930/13_12/06/2014	cdh 1930/13	2014-06-12	2013	2	2	2	29	2	2	2	2	3	3	3	53	159	21.2	3	129	70		9		9			2	2	2	2	2	2	2	2	2	2
1	cdh 2203/14_12/05/2014	cdh 2203/14	2014-05-12	2014	1	2	2	54	1	2	2	2	3	3	3	57	164	21.1	3	128	78	2013-11-26	9	60	1			2	2	2	2	2	2	2	2	2	2
1	cdh 454/10_13/05/2014	cdh 454/10	2014-05-13	2010	5	2	2	39	1	2	2	2	2	1	2	90	165	33.3	3	149	85		9		1			2	2	2	2	2	2	2	2	2	2
1	cdh 1668/13_13/05/2014	cdh 1668/13	2014-05-13	2013	2	2	1	45	1	2	2	2	2	1	2	71	176	22.9	3	125	88		1	108	1			2	2	2	2	2	2	2	2	2	2
1	cdh 2031/13_14/05/2013	cdh 2031/13	2013-05-14	2013	2	2	1	60	1	2	2	2	2	1	2	75	171	25.9	3	129	72	2013-09-24	9	97	1			2	2	2	2	2	2	2	2	2	2
1	cdh 506/10_14/05/2014	cdh 506/10	2014-05-14	2010	5	2			2	2	2	2	2	1	2	62	174	20.7	3	135	88		9		9			2	2	2	2	2	2	2	2	2	2
1	cdh 1260/14_14/05/2014	cdh 1260/14	2014-05-14	2014	1	2	2	38	3	2	2	2	2	1	2	50	163	18.5	3	117	82		9		9			2	2	2	2	2	2	2	2	2	2
1	cdh 2459/14_14/05/2014	cdh 2459/14	2014-05-14	2014	1	2			2	2	2	2	2	1	2	56			3	126	76		9		9			2	2	2	2	2	2	2	2	2	2
1	cdh 2152/13_14/05/2014	cdh 2152/13	2014-05-14	2013	2	2	1	35	1	2	2	2	2	1	2	56	166	20	3	146	96	2013-11-07	9	88	1			2	2	2	2	2	2	2	2	2	2
1	cdh 2246/14_14/05/2014	cdh 2246/14	2014-05-14	2014	1	2		44	1	2	2	2	2	1	2	75	162	28.8	3	153	87	2014-01-06	9	83	2			2	2	2	2	2	2	2	2	2	2
1	cdh 1692/13_14/05/2014	cdh 1692/13	2014-05-14	2013	2	2	2	45	1	2	2	2	2	1	2	71	154	29.6	3	145	89	2013-03-23	9	70	1			2	2	2	2	2	2	2	2	2	2
1	cdh 1476/13_15/05/2014	cdh 1476/13	2014-05-15	2013	2	2	1	37	1	2	2	2	2	1	2	86	167	30.7	3	142	80	2013-12-16	9	68	2			2	2	2	2	2	2	2	2	2	2
1	cdh 2142/13_15/05/2014	cdh 2142/13	2014-05-15	2013	2	2	2	48	1	2	2	2	2	1	2	59	157	23.6	1	147	72		9	79	1			2	2	2	2	2	2	2	2	2	2
1	cdh 2509/14_16/05/2014	cdh 2509/14	2014-05-16	2014	1	2	2	19	3	2	2	2	2	1	2	65			3	121	77		9		9			2	2	2	2	2	2	2	2	2	2
1	cdh 2163/13_16/05/2014	cdh 2163/13	2014-05-16	2013	2	2	1	31	3	2	2	2	3	3	3	73			3	133	78		9		9			2	2	2	2	2	2	2	2	2	2
1	cdh 1676/13_16/05/2014	cdh 1676/13	2014-05-16	2013	2	2	1	50	3	2	2	2	2	1	2	51	170	17.6	3	138	83		9		9			2	2	2	2	2	2	2	2	2	2
1	cdh 370/10_19/05/2014	cdh 370/10	2014-05-19	2010	5	2	2	57	1	2	2	2	3	3	3	69	154	28.8	3	135	83	2014-05-05	9	108	2			2	2	2	2	2	2	2	2	2	2
1	cdh 1836/13_19/05/2014	cdh 1836/13	2014-05-19	2013	2	2	1	65	1	2	2	2	2	1	2	62	163	23	3	149	73		9		9			2	2	2	2	2	2	2	2	2	2
1	cdh 1684/13_20/05/2014	cdh 1684/13	2014-05-20	2013	2	2	2	48	3	2	2	2	2	1	2	62	161	23.8	3	108	81		9		9			2	2	2	2	2	2	2	2	2	2
1	cdh 036/08_20/05/2014	cdh 036/08	2014-05-20	2008	7	2	2	52	1	2	2	2	3	3	3		161		3	132	77	2014-02-25	9	68	1			2	2	2	2	2	2	2	2	2	2
1	cdh 1553/13_20/05/2014	cdh 1553/13	2014-05-20	2013	2	2	1	51	1	2	2	2	2	1	2	74	170	25.5	3	130	88	2013-08-13	9		2			2	2	2	2	2	2	2	2	2	2
1	cdg 320/12_20/05/2014	cdg 320/12	2014-05-20	2012	3	2	2	46	1	2	2	2	3	3	3	62	160	23.8	3	142	83	2013-10-28	9	76	2			2	2	2	2	2	2	2	2	2	2
1	cdg 466/10_20/05/2014	cdg 466/10	2014-05-20	2010	5	2	2	52	1	2	2	2	3	3	3				3			2013-09-25	9	66	2			2	2	2	2	2	2	2	2	2	2
1	cdh 1623/13_20/05/2014	cdh 1623/13	2014-05-20	2013	2	2	2	35	3	2	2	2	3	3	3	67	174	22.3	3	143	85		9		9			2	2	2	2	2	2	2	2	2	2
1	cdh 773/14_20/05/2014	cdh 773/14	2014-05-20	2014	1	2	1	58	2	2	2	2	2	1	2	88	179	27.5	3	138	73	2014-05-20	9		9			2	2	2	2	2	2	2	2	2	2
1	cdh 1078/12_20/05/2014	cdh 1078/12	2014-05-20	2012	3	2	2	49	1	2	2	2	2	1	2	67	162	25.8	3	115	67	2013-07-30	9	94	1			2	2	2	2	2	2	2	2	2	2
1	cdg 57/10_21/05/2014	cdg 57/10	2014-05-21	2010	5	2	2	47	3	2	2	2	3	3	3	59	154	24.6	3	135	88		9		9			2	2	2	2	2	2	2	2	2	2
1	cdg 1939/13_21/05/2014	cdg 1939/13	2014-05-21	2013	2	2	2	37	3	2	2	2	3	3	3	50			2	102	66		9		9			2	2	2	2	2	2	2	2	2	2
1	cdh 565/10_21/05/2014	cdh 565/10	2014-05-21	2010	5	2	2	52	1	2	2	2	2	1	2	95	160	36.5	3	184	89	2013-01-11	9	75	2			2	2	2	2	1	1	2	2	2	2
1	cdh 2100/13_27/05/2014	cdh 2100/13	2014-05-27	2013	2	2	2		3	2	2	2	2	1	2	64	164	23.7	1	94	64		9		9			2	2	2	2	2	2	2	2	2	2
1	cdh 1684/13_28/05/2014	cdh 1684/13	2014-05-28	2013	2	2	2	42	3	2	2	2	3	3	3		164		3	103	72		9		9			2	2	2	2	2	2	2	2	2	2
1	cdh 2280/14_28/05/2014	cdh 2280/14	2014-05-28	2014	1	2	2	53	1	2	2	2	2	1	2	72	159	28.8	3	131	70	2014-01-21	9	79	2			2	2	2	2	2	2	2	2	2	2
1	cdg 409_28/05/2014	cdg 409/12	2014-05-28	2012	3	2	2	58	2	2	2	2	2	2	1	51	159	20.4	3	124	74	2014-05-28	9		9			2	2	2	2	2	2	2	2	2	2
1	cdh 2464/14_28/05/2014	cdh 2464/14	2014-05-28	2014	1	2	2	32	2	2	2	2	2	1	2	48	162	18.5	3	110	73		9		9			2	2	2	2	2	2	2	2	2	2
1	cdh 1331/12_29/05/2014	cdh 1331/12	2014-05-29	2012	3	2	2	47	1	2	2	2	2	1	2	78	168	27.9	3	150	89		9	56	2			2	2	2	2	1	1	2	2	2	2
1	cdh 374/10_29/05/2014	cdh 374/10	2014-05-29	2010	5	2	2	50	1	2	2	2	2	1	2	103	166	36.8	3	141	84	2014-02-20	9	59	1			2	2	2	2	2	2	2	2	2	2
1	cdh 2416/14_29/05/2014	cdh 2416/14	2014-05-29	2014	1	2	2	47	1	2	2	2	2	1	2	66	159	26.4	3	139	90	2014-03-21	9	78	2			2	2	2	2	2	2	2	2	2	2
1	cdh 2464/14_29/05/2014	cdh 2464/14	2014-05-29	2014	1	2	2	30	2	2	2	2	2	1	2	48	162	18.5	3	110	73		9		9			2	2	2	2	1	1	1	1	2	2
1	cdh 1750/13_29/05/2014	cdh 1750/13	2014-05-29	2013	2	2	2	32	1	2	2	2	2	1	2	62	156	25.8	3	119	77	2013-06-06	9	89	1			2	2	2	2	1	1	2	2	2	2
1	cdh 1373/12_30/05/2014	cdh 1373/12	2014-05-30	2012	3	2	1	47	3	2	2	2	2	1	2	65	163	24.1	3	117	76		9		9			2	2	2	2	2	2	2	2	2	2
1	cdh 772/11_30/05/2014	cdh 772/11	2014-05-30	2011	4	2	2	48	1	2	2	2	2	1	2	95	174	30.6	3	154	91	2014-08-27	9	63	2			2	2	2	2	1	1	1	2	2	2
1	cdh 2354/14_03/06/2014	cdh 2354/14	2014-06-03	2014	1	2	1		1	2	2	2	2	1	2	61	162	23.5	3	111	65	2014-02-26	9	105	1			2	2	2	2	2	2	2	2	2	2
1	cdh 335/09_03/06/2014	cdh 335/09	2014-06-03	2009	6	2	2	50	1	2	2	2	2	1	2	70	167	25	3	146	86	2013-10-30	9		9			2	2	2	2	2	2	2	2	2	2
1	cdh 1855/13_03/06/2014	cdh 1855/13	2014-06-03	2013	2	2	2	65	1	2	2	2	2	1	2		166		3	145	77		9	77	1			2	2	2	2	2	2	2	2	2	2
1	cdh 1681/13_03/06/2014	cdh 1681/13	2014-06-03	2013	2	2	2	54	1	2	2	2	2	1	2	60	152	26.1	3	110	73	2013-11-18	9	92	1			2	2	2	2	2	2	2	2	2	2
1	cdh 120/09_03/06/2014	cdh 120/09	2014-06-03	2009	6	2	2	50	3	2	2	2	2	1	2	63	159	25.2	3	112	81		9		9			2	2	2	2	2	2	2	2	2	2
1	cdh 1169/12_03/06/2014	cdh 1169/12	2014-06-03	2012	3	2	1	55	1	2	2	2	2	1	2	80	181	24.2	1	160	96	2014-05-06	9	142	1			2	2	2	2	2	2	2	2	2	2
1	cdg 1355/12_03/06/2014	cdg 1355/12	2014-06-03	2012	3	2	2	39	1	2	2	2	2	1	2	62	168	22.1	1	135	98	2013-09-24	9	98	1			2	2	2	2	1	1	1	2	2	2
1	cdh 1716/13_03/06/2014	cdh 1716/13	2014-06-03	2013	2	2	1	65	1	2	2	2	2	1	2	61	171	21	3	134	71		9	116	1			2	2	2	2	1	1	1	2	2	2
1	cdh 2055/13_03/06/2014	cdh 2055/13	2014-06-03	2013	2	2	2	70	1	2	2	2	2	1	2	55	162	21.2	3	149	66	2013-10-04	9	72	2			2	2	2	2	2	2	2	2	2	2
1	cdh 1420/12_03/06/2014	cdh 1420/12	2014-06-03	2012	3	2			2	2	2	2	2	1	2	50			3	113	68		9		9			2	2	2	2	2	2	2	2	2	2
1	cdh 885/11_04/06/2014	cdh 885/11	2014-06-04	2011	4	2	2		2	2	2	2	2	1	2	58	159	23.2	3	123	90		9		9			2	2	2	2	2	2	2	2	2	2
1	cdh 1866/13_04/06/2014	cdh 1866/13	2014-06-04	2013	2	2	1		1	2	2	2	3	3	3	92	183	27.9	3	119	79	2013-07-24	9	164	2			2	2	2	2	1	1	1	2	2	2
1	cdh 2554/14_04/06/2014	cdh 2554/14	2014-06-04	2014	1	1	2	42	2	2	2	2	3	3	2	55			3	154	91		9		9			2	2	2	2	2	2	2	2	2	2
1	cdh 1738/13_05/06/2014	cdh 1738/13	2014-06-05	2013	2	2	1	65	1	2	2	2	2	1	2	80	171	27.6	3	146	89	2013-09-27	9	84	1			2	2	2	2	1	1	1	2	2	2
1	cdh 2116/13_05/06/2014	cdh 2116/13	2014-06-05	2013	2	2	2	24	2	2	2	2	3	3	3	80			3	135	103		9		9			2	2	2	2	2	2	2	2	2	2
1	cdh 1603/14_05/06/2014	cdh 1603/14	2014-06-05	2014	1	2	1	21	5	2	2	2	2	1	2	57			2	121	65		9		9			2	2	2	2	2	2	2	2	2	2
1	cdh 1163/12_05/06/2014	cdh 1163/12	2014-06-05	2012	3	2	2	49	1	2	2	2	2	1	2	107	165	39.6	3	133	70	2013-05-17	9	80	1			2	2	2	2	2	2	2	2	2	2
1	cdh 2016/13_06/06/2014	cdh 2016/13	2014-06-06	2013	2	2	2	61	1	2	2	2	3	3	3	63	162	24.2	3	160	88	2013-11-29	1	69	1			2	2	2	2	1	1	1	2	2	2
1	cdg 110/10_06/06/2014	cdg 110/10	2014-06-06	2010	5	2	1		1	2	2	2	2	1	2	62	172	20.6	3	152	84	2013-10-25	1		9			2	2	2	2	1	1	1	2	2	2
2	cdl 1042/13_12/05/2014	cdl 1042/13	2014-05-12	2013	2	2	2	49	2	1	1	2	2	1	2	68	158	27.2	3	131	87	2014-08-21	2	70	1			2	2	2	2	2	2	2	2	2	2
1	cdh 2377/14_06/06/2014	cdh 2377/14	2014-06-06	2014	1	2	2	45	1	2	2	2	2	1	2	65	160	25	3	148	100	2014-02-28	1	82	1			2	2	2	2	2	2	2	1	2	2
1	cdh 2162/13_06/06/2014	cdh 2162/13	2014-06-06	2013	2	2	1	41	2	2	2	2	3	3	3				3				9	82	9			2	2	2	2	1	1	1	2	2	2
1	cdh 2073/13_06/06/2014	cdh 2073/13	2014-06-06	2013	2	2	2	36	3	2	2	2	2	1	2	68	159	27.2	3	126	81	2014-05-27	9	85	9			2	2	2	2	2	2	2	2	2	2
1	cdh 2498/14_06/06/2014	cdh 2498/14	2014-06-06	2014	1	2	2		3	2	2	2	3	3	3	62	161	23.8	3	124	64		9		9			2	2	2	2	2	2	2	2	2	2
2	cdl 1076/13_20/06/2014	cdl 1076/13	2014-06-20	2013	2	2	1	43	2	1	1	2	2	2	2	79	168	28.2	3	178	99	2013-09-26	9	65	2			2	2	2	2	1	1	2	2	2	1	1
1	cdh 2318/14_09/06/2014	cdh 2318/14	2014-06-09	2014	1	2	1	51	3	2	2	2	2	1	2	63	164	23.3	3	118	58		9		9			2	2	2	2	2	2	2	2	2	2
1	cdh 1756/13_10/06/2014	cdh 1756/13	2014-06-10	2013	2	2	2	29	1	2	2	2	3	3	3	90	161	34.6	3	145	92	2013-06-10	9	65	2			2	2	2	2	1	1	2	2	2	2
2	cdl 1131/13_21/07/2014	cdl 1131/13	2014-07-21	2013	2	2	2	52	2	1	1	2	2	1	2	95	168	33.9	3	126	83	2013-12-20	2	62	2			2	2	2	2	2	2	2	2	2	1	1
1	cdh 2041/13_10/06/2014	cdh 2041/13	2014-06-10	2013	2	2	2		1	2	2	2	3	3	3	58	154	24.1	3	155	99	2013-09-27	9	63	2			2	2	2	2	1	1	2	2	2	2
1	cdh 2274/14_11/06/2014	cdh 2274/14	2014-06-11	2014	1	2	2	54	1	2	2	2	3	3	3	70			3	140	88	2014-01-17	9	90	2			2	2	2	2	2	2	2	2	2	2
1	cdh 1789/13_11/06/2014	cdh 1789/13	2014-06-11	2013	2	2	1		1	2	2	2	3	3	3	98	170	33.8	3	138	89	2013-06-25	9	90	2			2	2	2	2	1	1	2	2	2	2
1	cdh 2579/14_11/06/2014	cdh 2579/14	2014-06-11	2014	1	1	2	72	1	2	2	2	3	3	3		156		3	196	113		9		9			2	2	2	2	1	1	2	2	2	2
1	cdh 820/11_12/06/2014	cdh 820/11	2014-06-12	2011	4	2	2	38	1	2	2	2	2	1	2	55	161	21.2	3	127	73		9	73	1			2	2	2	2	1	1	2	2	2	2
1	cdh 1550/13_12/06/2014	cdh 1550/13	2014-06-12	2013	2	2	2	38	3	2	2	2	3	3	3	59	166	22.7	3	132	87		9		9			2	2	2	2	2	2	2	2	2	2
1	cdh 334/09_12/06/2014	cdh 334/09	2014-06-12	2009	6	2	1	78	1	2	2	2	2	1	2	53	161	20.4	3	112	62	2014-06-05	9	79	1			2	2	2	2	2	2	2	2	2	2
1	cdh 1876/13_16/06/2014	cdh 1876/13	2014-06-16	2013	2	2	1	36	1	2	2	2	2	1	2	71	169	24.5	3	127	90		9	92	9			2	2	2	2	2	2	2	2	2	2
1	cdh 834/11_16/06/2014	cdh 834/11	2014-06-16	2011	4	2	1	47	3	2	2	2	2	1	2	58	180	18.1	3	161	94		9		9			2	2	2	2	2	2	2	2	2	2
1	cdh 2430/14_16/06/2014	cdh 2430/14	2014-06-16	2014	1	2	1	47	2	2	2	2	2	1	2				3				9		9			2	2	2	2	2	2	2	2	2	2
1	cdh 1144/12_17/06/2014	cdh 1144/12	2014-06-17	2012	3	2	2		1	2	2	2	2	1	2	54	159	21.6	1	154	91	2013-09-09	9	68	1			2	2	2	2	2	2	2	2	2	2
1	cdh 2216/13_17/06/2014	cdh 2216/13	2014-06-17	2013	2	2	2	44	3	2	2	2	2	1	2				3	128	74		9		9			2	2	2	2	2	2	2	2	2	2
1	cdh 2469/14_19/06/2014	cdh 2469/14	2014-06-19	2014	1	2	2	42	1	2	2	2	2	1	2	69	163	25.5	3	134	97	2014-04-24	9	98	2			2	2	2	2	2	2	2	2	2	2
1	cdh 1573/13_19/06/2014	cdh 1573/13	2014-06-19	2013	2	2	2	33	1	2	2	2	2	2	2	96			3	116	65		9		9			2	2	2	2	2	2	2	2	2	2
1	cdh 2164/13_19/06/2014	cdh 2164/13	2014-06-19	2013	2	2	2	44	1	2	2	2	2	1	2	70	163	25.9	3	160	91		9	68	1			2	2	2	2	1	1	2	2	2	2
1	cdh 2419/14_19/06/2014	cdh 2419/14	2014-06-19	2014	1	2	2	41	3	2	2	2	3	3	3	87			3	115	61		9		9			2	2	2	2	2	2	2	2	2	2
1	2218/14_20/06/2014	2218/14	2014-06-20	2014	1	2	2	38	1	2	2	2	2	1	2	51	156	21.3	3	145	99		9	71	1			2	2	2	2	2	2	2	2	2	2
2	cdl 1238/14_29/08/2014	cdl 1238/14	2014-08-29	2014	1	2	2	48	1	2	2	2	2	1	2	78	163	28.8	3	118	89	2014-04-28	9	79	1			2	2	2	2	2	2	2	2	2	2
2	cdl 1147/13_07/08/2014	cdl 1147/13	2014-08-07	2013	2	2	2		2	1	2	2	2	1	2	91	154	37.9	3	135	99	2013-12-10	9	66	2			2	2	2	2	1	1	1	2	2	2
2	cdl 759/12_27/08/2014	cdl 759/12	2014-08-27	2012	3	2	2	56	1	2	2	2	2	1	2	61	158	24.4	3	118	84	2014-08-19	9		9			2	2	2	2	1	1	2	2	2	2
2	cdl 900/13_27/08/2014	cdl 900/13	2014-08-27	2013	2	2	2	56	1	2	2	2	2	1	2	50	148	22.7	3	120	74	2014-06-12	9	73	1			2	2	2	2	2	2	2	2	2	2
2	cdl 1010/13_27/08/2014	cdl 1010/13	2014-08-27	2013	2	2	2	35	1	2	2	2	2	1	2	69	154	28.8	3	134	87	2014-08-13	9	98	2			2	2	2	2	2	2	2	2	2	2
2	cdl 1036/13_25/08/2014	cdl 1036/13	2014-08-25	2013	2	2	1	57	1	2	2	2	2	1	2	64	175	20.6	3	155	88	2014-07-25	9	99	1			2	2	2	2	2	2	2	2	2	2
2	cdl 1053/13_25/08/2014	cdl 1053/13	2014-08-25	2013	2	2	1	31	3	2	2	2	2	1	2	55	173	18.4	3	115	70		9		9			2	2	2	2	2	2	2	2	2	2
2	cdl 793/12_25/08/2014	cdl 793/12	2014-08-25	2012	3	2	1	46	1	2	2	2	2	1	2	81	164	30	3	155	87	2014-07-07	9	165	1			2	2	2	2	2	2	2	2	2	2
2	cdl 1147/13_14/05/2014	cdl 1147/13	2014-05-14	2013	2	2	2	26	2	1	1	2	2	1	2	90	154	37.5	3	137	90	2013-12-10	9	66	2			2	2	2	2	2	2	2	2	2	2
2	cdl 1327/14_25/08/2014	cdl 1327/14	2014-08-25	2014	1	2	2	28	1	2	2	2	2	1	2	59	152	25.7	3	140	100		9		9			2	2	2	2	1	1	2	2	2	2
2	cdl 681/12_26/08/2014	cdl 681/12	2014-08-26	2012	3	2	2	30	1	2	2	2	2	1	2	71	153	30.8	3	126	92	2013-08-14	9	89	1			2	2	2	2	1	1	2	2	2	2
2	cdl 1257/14_26/08/2014	cdl 1257/14	2014-08-26	2014	1	2	1	55	3	2	2	2	2	1	2	48			3	107	60		9		9			2	2	2	2	2	2	2	2	2	2
2	cdl 1233/14_28/08/2014	cdl 1233/14	2014-08-28	2014	1	2	1	60	1	2	2	2	2	1	2	77	166	27.5	3	122	89	2014-04-10	9	117	1			2	2	2	2	2	2	2	2	2	2
2	cdl 090/09_28/08/2014	cdl 090/09	2014-08-28	2009	6	2	2	63	1	2	2	2	2	1	1	100			3	132	68	2014-05-12	9	193	2			2	2	2	2	2	2	2	2	1	1	2
2	cdl 1250/14_05/08/2014	cdl 1250/14	2014-08-05	2014	1	2	1	60	3	1	2	1	2	1	2	68	167	24.3	3	153	95	2014-05-19	9	113	2			2	2	2	2	2	2	2	2	2	2
1	cdh 1860/13_19/08/2014	cdh 1860/13	2014-08-19	2013	2	2	1	68	1	2	2	2	3	3	3	65			3	137	79		9		9			2	2	2	2	2	2	2	2	2	2
1	cdh 2647/14_19/08/2014	cdh 2647/14	2014-08-19	2014	1	2	2		1	2	2	2	2	1	2	72			3	119	86	2014-07-10	9	91	2			2	2	2	2	2	2	2	2	2	2
1	cdh 1560/13_19/08/2014	cdh 1560/13	2014-08-19	2013	2	2	2	45	1	2	2	2	2	1	2	77			3	131	88	2014-08-12	9	70	2			2	2	2	2	2	2	2	2	2	2
1	cdh 1500/13_18/08/2014	cdh 1500/13	2014-08-18	2013	2	2	2	51	1	2	2	2	3	3	3	85			3	125	75	2014-06-05	1	79	1			2	2	2	2	2	2	2	2	2	2
1	cdh 2436/14_18/08/2014	cdh 2436/14	2014-08-18	2014	1	2	2	37	1	2	2	2	2	1	2	68			2	124	83	2014-04-04	9	76	1			2	2	2	2	2	2	2	2	2	2
1	cdh 491/10_18/08/2014	cdh 491/10	2014-08-18	2010	5	2	2		1	2	2	2	3	3	3	88			3	140	87	2013-08-29	9	82	1			2	2	2	2	1	1	2	2	2	2
2	cdl 1261/14_02/06/2014	cdl 1261/14	2014-06-02	2014	1	2	2	70	2	1	2	2	2	1	2	70	156	29.2	3	153	89	2014-06-03	1	74	1			2	2	2	2	2	2	2	2	2	2
1	cdh 1620/13_20/08/2014	cdh 1620/13	2014-08-20	2013	2	2	1	23	3	2	2	2	2	1	2	64	167	22.9	3	126	72		9		9			2	2	2	2	2	2	2	2	2	2
1	cdh 1550/13_19/08/2014	cdh 1550/13	2014-08-19	2013	2	2	2	37	3	2	2	2	2	1	2		166		3	111	81		9		9			2	2	2	2	2	2	2	2	2	2
1	cdh 2573/14_19/08/2014	cdh 2573/14	2014-08-19	2014	1	2	2	60	1	2	2	2	2	1	2	102	155	42.5	3	126	65	2014-06-10	9	107	2			2	2	2	2	2	2	2	2	2	2
1	cdg 386/12_19/08/2014	cdg 386/12	2014-08-19	2012	3	2	1	49	1	2	2	2	2	1	2	75	175	24.2	3	148	78	2014-05-26	9	82	1			2	2	2	2	2	2	2	2	2	2
1	cdh 390/10_18/08/2014	cdh 390/10	2014-08-18	2010	5	2	2	42	3	2	2	2	2	1	2		169		3	118	74		9		9			2	2	2	2	2	2	2	2	2	2
1	cdh 2293/14_18/08/2014	cdh 2293/14	2014-08-18	2014	1	2	2	40	1	2	2	2	2	1	2	67	154	27.9	3	128	86	2014-01-27	9	64	1			2	2	2	2	2	2	2	2	2	2
2	cdl 1261/14_24/07/2014	cdl 1261/14	2014-07-24	2014	1	2	2	70	2	1	1	2	2	1	2	69	156	28.8	3	161	92	2014-06-03	1	74	1			2	2	2	2	2	2	2	2	2	2
1	cdh 2576/14_20/08/2014	cdh 2576/14	2014-08-20	2014	1	2	2		1	2	2	2	2	1	2	50	159	20	3	154	73	2014-06-11	9	88	2			2	2	2	2	2	2	2	2	2	2
2	cdl 747/12_18/08/2014	cdl 747/12	2014-08-18	2012	3	2	1	15	3	2	2	2	2	1	2	48			2	100	75		9		9			2	2	2	2	2	2	2	2	2	2
2	cdl 786/12_18/08/2014	cdl 786/12	2014-08-18	2012	3	2	2		1	2	2	2	2	1	2	79			2	154	99	2014-06-09	9	75	2			2	2	2	2	2	2	2	2	2	2
2	cdl 257/11_18/08/2014	cdl 257/11	2014-08-18	2011	4	2	1	40	1	2	2	2	2	1	2	80			2	129	76	2014-05-29	9	81	2			2	2	2	2	2	2	2	2	2	2
2	cdl 982/13_18/08/2013	cdl 982/13	2013-08-18	2013	2	2	2	27	1	2	2	2	2	1	2	50			2	128	72		9	69	2			2	2	2	2	2	2	2	2	2	2
2	cdl 1267/14_18/08/2014	cdl 1267/14	2014-08-18	2014	1	2	2	36	3	2	2	2	2	1	2	61			2	121	76		9		9			2	2	2	2	2	2	2	2	2	2
2	cdl 212/10_18/08/2014	cdl 212/10	2014-08-18	2010	5	2	2	53	1	2	2	2	2	1	2	88			2	101	65	2014-07-10	9	102	1			2	2	2	2	2	2	2	2	2	2
2	cdl 257/11_18/08/2014	cdl 257/11	2014-08-18	2011	4	2	1		1	2	2	2	2	1	2	80	177	25.8	3	129	76	2014-05-26	9	81	2			2	2	2	2	2	2	2	2	2	2
2	cdl 1239/14_19/08/2014	cdl 1239/14	2014-08-19	2014	1	2	1	18	3	2	2	2	2	1	2	61			2	114	73		9		9			2	2	2	2	2	2	2	2	2	2
2	cdl 1296/14_19/08/2014	cdl 1296/14	2014-08-19	2014	1	2	2	43	3	2	2	2	3	3	3	56			3	116	86		9		9			2	2	2	2	2	2	2	2	2	2
2	cdl 201/10_19/08/2014	cdl 201/10	2014-08-19	2010	5	2	2	42	1	2	2	2	2	1	2	74			2	129	76		9	82	1			2	2	2	2	2	2	2	2	2	2
2	cdl 254/11_19/08/2014	cdl 254/11	2014-08-19	2011	4	2	2	57	1	2	2	2	2	1	2	72			2	104	75	2014-05-04	9		2			2	2	2	2	2	2	2	2	2	2
2	cdl 1244/14_21/08/2014	cdl 1244/14	2014-08-21	2014	1	2	2	38	1	2	2	2	2	1	2	56	157	22.4	2	140	88	2014-05-15	9	70	1			2	2	2	2	2	2	2	2	2	2
2	cdl 1297/14_05/08/2014	cdl 1297/14	2014-08-05	2014	1	2	2	50	2	1	1	2	2	1	2	86	149	39.1	3	110	78		9		9			2	2	2	2	1	1	1	2	2	2
2	cdl 1129/13_21/08/2014	cdl 1129/13	2014-08-21	2013	2	2	2	31	3	2	2	2	2	1	2	54	158	21.6	2	82	57		9		9			2	2	2	2	2	2	2	2	2	2
2	cdl 820/12_21/08/2014	cdl 820/12	2014-08-21	2012	3	2	1	60	1	2	2	2	2	1	2	84	170	28.9	2	125	55	2013-08-02	9	86	2			2	2	2	2	1	1	2	2	2	2
2	cdl 146/09_17/06/2014	cdl 146/09	2014-06-17	2009	6	2	2	52	2	1	1	2	2	1	2	72	151	31.3	3	162	90	2013-08-13	9	81	1			2	2	2	2	2	2	2	2	2	2
2	cdl 1160/14_21/08/2014	cdl 1160/14	2014-08-21	2014	1	2	2	31	1	2	2	2	2	1	2	75	152	32.6	2	144	89	2014-01-07	9	66	9			2	2	2	2	1	1	2	2	2	2
1	cdh 018/08_23/06/2014	cdh 018/08	2014-06-23	2008	7	2	1	36	3	2	1	2	2	1	2	67	173	22.3	3	129	72	2014-03-17	1	89	1			2	2	2	2	2	2	2	2	2	2
1	cdh 2318/14_23/06/2014	cdh 2318/14	2014-06-23	2014	1	2	1		3	2	2	2	2	1	2	61	164	22.6	3	98	73		9		9			2	2	2	2	2	2	2	2	2	2
1	cdh 1638/13_23/06/2014	cdh 1638/13	2014-06-23	2013	2	2	2	48	1	2	2	2	3	3	3	84	169	28.9	3	128	76	2013-05-26	9	74	1			2	2	2	2	1	1	2	2	2	2
1	cdh 390/10_23/06/2014	cdh 390/10	2014-06-23	2010	5	2	2	42	3	2	2	2	3	3	3		168		3	107	70		9		9			2	2	2	2	2	2	2	2	2	2
1	cdh 1560/13_24/06/2014	cdh 1560/13	2014-06-24	2013	2	2	2	44	1	2	2	2	2	1	2	82	165	30.4	3	151	94		9		9			2	2	2	2	2	2	2	2	2	2
2	cdl 183/10_31/07/2014	cdl 183/10	2014-07-31	2010	5	2	2		2	1	1	2	3	3	3	79	165	29.3	3	105	74	2014-06-13	1	97	2			2	2	2	2	2	2	2	2	2	2
1	cdh 2576/14_24/06/2014	cdh 2576/14	2014-06-24	2014	1	2	1	60	1	2	2	2	2	1	2	50	159	20	3	147	74		9	88	2			2	2	2	2	2	2	2	2	2	2
1	cdh 1553/13_24/06/2014	cdh 1553/13	2014-06-24	2013	2	2	1	51	1	2	2	2	2	1	2	74	170	25.5	3	130	88	2013-08-13	9		2			2	2	2	2	2	2	2	2	2	2
1	cdh 709/11_25/06/2014	cdh 709/11	2014-06-25	2011	4	2	1	53	1	2	2	2	2	1	2	66	170	22.8	3	125	73	2014-04-24	9	74	1			2	2	2	2	2	2	2	2	2	2
1	cdg 356/12_25/06/2014	cdg 356/12	2014-06-25	2012	3	2	2	38	1	2	2	2	2	1	2	74	163	27.4	3	148	92	2014-03-06	9	89	1			2	2	2	2	2	2	2	2	2	2
1	cdh 2315/14_25/06/2014	cdh 2315/14	2014-06-25	2014	1	2	2	49	1	2	2	2	2	1	2	95	162	36.5	3	166	82	2014-02-04	9	80	1			2	2	2	2	2	2	2	2	2	2
1	cdg_25/06/2014	cdg	2014-06-25			2	1	57	1	2	2	2	3	3	3	72	167	25.7	3	149	95	2013-01-13	9		1			2	2	2	2	1	1	2	2	2	2
2	cdl 197/10_15/08/2014	cdl 197/10	2014-08-15	2010	5	2	2	56	2	1	2	2	2	1	2	70			2	142	81	2013-10-10	9	66	2			2	2	2	2	1	1	1	2	2	2
1	cdh 2549/14_25/06/2014	cdh 2549/14	2014-06-25	2014	1	2	2	42	1	2	2	2	3	3	3	69	164	25.6	3	143	92	2014-06-23	9	70	1			2	2	2	2	2	2	2	2	2	2
1	cdh 578/10_25/06/2014	cdh 578/10	2014-06-25	2010	5	2	2	49	1	2	2	2	2	1	2				3			2014-01-08	9	95	1			2	2	2	2	2	2	2	2	2	2
1	cdh 1681/13_26/06/2014	cdh 1681/13	2014-06-26	2013	2	2	2		1	2	2	2	2	1	2	58	152	25.2	3	103	66	2013-11-18	9	92	2			2	2	2	2	1	1	2	2	2	2
1	cdh 2410/14_26/06/2014	cdh 2410/14	2014-06-26	2014	1	2	1	62	1	2	2	2	2	1	2	68	174	22.7	3	130	78	2014-03-18	9	79	1			2	2	2	2	2	2	2	2	2	2
1	cdh 1579/13_27/06/2014	cdh 1579/13	2014-06-27	2013	2	2	2	61	1	2	2	2	2	1	2	56	156	23.3	3	119	68	2013-08-01	9		1			2	2	2	2	2	2	2	2	2	2
1	cdh 2152/13_25/06/2014	cdh 2152/13	2014-06-25	2013	2	2	2	35	1	2	2	2	3	3	3		166		3	145	89	2013-11-07	9	81	1			2	2	2	2	2	2	2	2	2	2
2	cdl 197/10_30/05/2014	cdl 197/10	2014-05-30	2010	5	2	2	56	2	1	1	2	2	1	2	70	169	24.1	3	145	66	2013-10-10	9	66	2			2	2	2	2	2	2	2	2	2	2
1	cdh 1859/13_25/06/2014	cdh 1859/13	2014-06-25	2013	2	2	1	28	3	2	2	2	2	1	2	65	160	25	3	125	82		9		9			2	2	2	2	2	2	2	2	2	2
1	cdh 1973/13_27/06/2014	cdh 1973/13	2014-06-27	2013	2	2	1	14	5	2	2	2	2	1	2				3				9		9			2	2	2	2	2	2	2	2	2	2
1	cdh 887/13_30/06/2014	cdh 887/13	2014-06-30	2013	2	2	2	62	1	2	2	2	2	1	2	62	152	26.9	3	135	65	2014-04-14	9	101	2			2	2	2	2	2	2	2	2	2	1	3
1	cdh 1652/13_30/06/2014	cdh 1652/13	2014-06-30	2013	2	2	2	6	3	2	2	2	2	1	2	15			3				9		9			2	2	2	2	2	2	2	2	2	2
1	cdh 1505/13_30/06/2014	cdh 1505/13	2014-06-30	2013	2	2	2	7	4	2	2	2	2	1	2				3				9		9			2	2	2	2	2	2	2	2	2	2
1	cdh 1772/13_30/06/2014	cdh 1772/13	2014-06-30	2013	2	2	2	36	3	2	2	2	2	1	2	60			3	117	70		9		9			2	2	2	2	2	2	2	2	2	2
1	cdh 1480/13_01/07/2014	cdh 1480/13	2014-07-01	2013	2	2	1	11	4	2	2	2	2	1	2	25			3				9		9			2	2	2	2	2	2	2	2	2	2
1	cdh 614/10_01/07/2014	cdh 614/10	2014-07-01	2010	5	2	2		1	2	2	2	3	3	3	100	168	35.7	3	126	84	2013-10-28	9	69	1			2	2	2	2	1	1	2	2	2	2
1	cdh 355/09_01/07/2014	cdh 355/09	2014-07-01	2009	6	2	2		1	2	2	2	3	3	3	70	167	25	3	139	75	2013-10-30	9	80	1			2	2	2	2	1	1	2	2	2	2
1	cdh 1351/12_01/07/2014	cdh 1351/12	2014-07-01	2012	3	2	2	16	4	2	2	2	2	1	2				2	118	60		9		9			2	2	2	2	2	2	2	2	2	2
1	cdh 390/10_01/07/2014	cdh 390/10	2014-07-01	2010	5	2	2		3	2	2	2	2	1	2	73	168	26.1	3	107	70		9		9			2	2	2	2	2	2	2	2	2	2
1	cdh 1960/13_01/07/2014	cdh 1960/13	2014-07-01	2013	2	2	1	3	3	2	2	2	3	3	3	10			3				9		9			2	2	2	2	2	2	2	2	2	2
1	cdh 454/10_02/07/2014	cdh 454/10	2014-07-02	2010	5	2	2	39	1	2	2	2	2	1	2	93	165	34.4	3	138	85	2013-04-20	9		1			2	2	2	2	1	1	2	2	2	2
1	cdh 1409/12_02/07/2014	cdh 1409/12	2014-07-02	2012	3	2	2	62	1	2	2	2	2	1	2	63	166	22.5	3	116	77	2013-08-21	9	65	1			2	2	2	2	1	1	2	2	2	2
1	cdh 1367/12_02/07/2014	cdh 1367/12	2014-07-02	2012	3	2	2	6	3	2	2	2	2	1	2	16			3				9		9			2	2	2	2	2	2	2	2	2	2
1	cdh 137/09_02/07/2014	cdh 137/09	2014-07-02	2009	6	2	2	47	1	2	2	2	2	1	2	74	166	26.4	3	112	69	2014-02-10	9	109	2			2	2	2	2	2	2	2	2	2	2
1	cdh 1053/12_04/07/2014	cdh 1053/12	2014-07-04	2012	3	2	2	45	1	2	2	2	2	1	2	62	164	22.9	3	130	76	2014-04-16	9	73	1			2	2	2	2	2	2	2	2	2	2
1	cdh 2377/14_04/07/2014	cdh 2377/14	2014-07-04	2014	1	2	2	45	1	2	2	2	2	1	2	65	160	24.1	3	127	84	2014-02-28	9	81	1			2	2	2	2	2	2	2	2	2	2
1	cdh 1325/12_04/07/2014	cdh 1325/12	2014-07-04	2012	3	2	2		2	2	2	2	2	1	2	76	169	26.2	3	126	96	2013-01-23	9		9			2	2	2	2	2	2	1	2	2	2
2	cdl 367/11_27/08/2014	cdl 367/11	2014-08-27	2011	4	2	1	46	3	1	2	1	2	1	2	67	169	23.1	3	108	70	2013-05-29	9	90	1			2	2	2	2	1	1	2	2	2	2
1	cdh 2063/13_04/07/2014	cdh 2063/13	2014-07-04	2013	2	2	2	30	1	2	2	2	2	1	2	72	153	31.3	3	131	75		9		9			2	2	2	2	1	1	2	2	2	2
1	cdh 1350/12_04/07/2014	cdh 1350/12	2014-07-04	2012	3	2	2		2	2	2	2	3	3	3	90	172	30	3	127	86	2013-01-23	9	84	2			2	2	2	2	1	1	1	1	2	2
1	cdh 1826/13_08/07/2014	cdh 1826/13	2014-07-08	2013	2	2	2	56	1	2	2	2	3	3	3	50			3	162	96	2013-07-08	9	73	1			2	2	2	2	1	1	2	2	2	2
2	cdl 483/11_20/06/2014	cdl 483/11	2014-06-20	2011	4	2	2	57	3	1	2	1	2	2	2	65	163	24.1	3	145	103	2013-06-24	9	71	2			2	2	2	2	1	1	2	2	2	2
1	cdh 1930/13_08/07/2014	cdh 1930/13	2014-07-08	2013	2	2	2	29	3	2	2	2	2	1	2	53	159	21.2	3	117	86		9		9			2	2	2	2	2	2	2	2	2	2
1	cdh 1599_09/07/2014	cdh 1599/13	2014-07-09	2013	2	2	2	9	3	2	2	2	2	1	2				3				9		9			2	2	2	2	2	2	2	2	2	2
1	cdh 2506/14_10/07/2014	cdh 2506/14	2014-07-10	2014	1	2	2	50	3	2	2	2	3	3	3	69	157	27.6	3	113	86		9		9			2	2	2	2	2	2	2	2	2	2
2	cdl 519/11_05/08/2014	cdl 519/11	2014-08-05	2011	4	2	1	56	3	1	2	1	2	1	2	70	163	25.9	3	164	89	2014-05-13	9	88	2			2	2	2	2	2	2	2	2	2	2
1	cdh 1410/12_10/07/2014	cdh 1410/12	2014-07-10	2012	3	2	2	53	2	2	2	2	2	1	2	96	158	38.4	3	119	85	2013-11-28	1	94	1			2	2	2	2	1	1	1	2	2	2
1	cdg 141_21/07/2014	cdg 141	2014-07-21	2011	4	2	2	43	1	2	2	2	2	1	2	70	151	30.4	3	129	80	2014-03-12	9	82	1			2	2	2	2	2	2	2	2	2	2
1	cdh 1814/13_15/07/2014	cdh 1814/13	2014-07-15	2013	2	2	1		1	2	2	2	2	1	2	95	169	32.8	3	131	76	2013-07-01	9	95	1			2	2	2	2	1	1	2	2	2	2
1	cdg 356/12_15/07/2014	cdg 356/12	2014-07-15	2012	3	2	2		1	2	2	2	2	1	2	74	163	27.4	3	134	87	2014-03-06	9	89	1			2	2	2	2	2	2	2	2	2	2
1	cdh 2579/14_14/07/2014	cdh 2579/14	2014-07-14	2014	1	2	2		1	2	2	2	2	1	2	57	156	23.8	3	169	89	2014-06-11	9	85	1			2	2	2	2	1	1	2	2	2	2
2	cdl 525/11_28/05/2014	cdl 525/11	2014-05-28	2011	4	2	2	69	2	1	1	2	2	1	2	50			3			2013-12-09	1	60	2			2	2	2	2	2	2	2	2	2	2
1	cdl 601/12_16/07/2014	cdl 601/12	2014-07-16	2012	3	2	2	57	1	2	2	2	2	1	2	63	145	30	3	116	78	2013-11-06	9	79	2			2	2	2	2	1	1	2	2	2	2
1	cdg 51/10_16/07/2014	cdg 51/10	2014-07-16	2010	5	2	2	49	3	2	2	2	2	1	2	57	154	23.8	3	127	83		9		9			2	2	2	2	2	2	2	2	2	2
1	cdh 1912/13_16/07/2014	cdh 1912/13	2014-07-16	2013	2	2	2		1	2	2	2	2	1	2	71	155	29.6	3	137	80	2013-09-03	9	95	1			2	2	2	2	1	1	2	2	2	2
1	cdh 2471/14_16/07/2014	cdh 2471/14	2014-07-16	2014	1	2	2	23	5	2	2	2	2	1	2	50	160	19.2	3	111	92		9		9			2	2	2	2	2	2	2	2	2	2
1	cdh 1623/13_15/07/2013	cdh 1623/13	2013-07-15	2013	2	2	1	35	3	2	2	2	2	1	2	65	174	21.7	3	147	89		9		9			2	2	2	2	2	2	2	2	2	2
1	cdh 2163_11/07/2014	cdh 2163/13	2014-07-11	2013	2	2	1	31	3	2	2	2	2	1	2	73	160	28.1	3	122	60		9		9			2	2	2	2	2	2	2	2	2	2
1	cdg 79/10_16/07/2014	cdg 79/10	2014-07-16	2010	5	2	2		1	2	2	2	3	3	3	89			3	129	86	2013-11-30	9		1			2	2	2	2	2	2	2	2	2	2
1	cdh 506/10_18/07/2014	cdh 506/10	2014-07-18	2010	5	2	1	45	3	2	2	2	2	1	2	60	174	20	3	128	86		9		9			2	2	2	2	2	2	2	2	2	2
1	cdh 1932/13_17/07/2014	cdh 1932/13	2014-07-17	2013	2	2	2	32	3	2	2	2	3	3	3	73	162	28.1	3	109	70		9		9			2	2	2	2	2	2	2	2	2	2
1	cdh 1165/12_18/07/2014	cdh 1165/12	2014-07-18	2012	3	2	2	69	1	2	2	2	2	1	2	59	152	25.7	3	159	84		9		9			2	2	2	2	2	2	2	2	2	2
1	cdh 1676/13_18/07/2014	cdh 1676/13	2014-07-18	2013	2	2	2		3	2	2	2	2	1	2		170		3	112	68		9		9			2	2	2	2	2	2	2	2	2	2
1	cdh 1473/13_17/07/2014	cdh 1473/13	2014-07-17	2013	2	2	2	70	1	2	2	2	2	1	2	50			3	129	66	2014-04-07	9	69	1			2	2	2	2	2	2	2	2	2	2
1	cdh 1871/13_18/07/2014	cdh 1871/13	2014-07-18	2013	2	2	2		2	2	2	2	2	1	2	72	156	30	3	123	71	2014-01-24	9	72	1			2	2	2	2	2	2	2	2	2	2
2	cdl 596/12_04/07/2014	cdl 596/12	2014-07-04	2012	3	2	2	59	2	1	1	2	2	2	2	51	152	22.2	3	132	81	2014-01-08	9	81	1			2	2	2	2	2	2	2	2	2	1	1
1	cdh 2440/14_21/07/2014	cdh 2440/14	2014-07-21	2014	1	2	2	28	3	2	2	2	2	1	2	50	157	20	3	105	60		9		9			2	2	2	2	2	2	2	2	2	2
1	cdh 472/10_21/07/2014	cdh 472/10	2014-07-21	2010	5	2	2	65	1	2	2	2	2	1	2	79	160	30.4	3	159	89	2014-01-06	9	74	1			2	2	2	2	1	1	2	2	2	2
1	cdh 1122/12_21/07/2014	cdh 1122/12	2014-07-21	2012	3	2	1	72	1	2	2	2	2	1	2	57	157	22.8	3	144	76	2013-12-17	9		1			2	2	2	2	1	1	2	2	2	2
1	cdh 2569/14_21/07/2014	cdh 2569/14	2014-07-21	2014	1	2	2	38	3	2	2	2	2	1	2	77			3	108	66		9		9			2	2	2	2	2	2	2	2	2	2
2	cdl 623/12_02/07/2014	cdl 623/12	2014-07-02	2012	3	2	2	62	2	1	1	2	2	1	2	75	151	32.6	3	179	96	2014-01-14	1	78	9			2	2	2	2	2	2	2	2	2	2
1	cdh 1458/13_21/07/2014	cdh 1458/13	2014-07-21	2013	2	2	1	41	3	2	2	2	2	1	2	43	166	15.4	3	99	68		9		9			2	2	2	2	2	2	2	2	2	2
1	cdh 2440/14_21/07/2014	cdh 2440/14	2014-07-21	2014	1	2	2	29	3	2	2	2	2	1	2	50	157	20	3	105	60		9		9			2	2	2	2	2	2	2	2	2	2
1	cdh 2018/13_21/07/2014	cdh 2018/13	2014-07-21	2013	2	2	1	56	1	2	2	2	2	1	2	78	182	23.6	3	148	82	2013-07-19	9	91	1			2	2	2	2	1	1	2	2	2	2
1	cdh 2458/14_21/07/2014	cdh 2458/14	2014-07-21	2014	1	2	2	40	2	2	2	2	2	1	2	87	166	31.1	3	143	97	2014-04-16	9	76	1			2	2	2	2	2	2	2	2	2	2
2	cdl 655/12_10/06/2014	cdl 655/12	2014-06-10	2012	3	2	2	61	2	1	1	2	2	1	2	62	157	24.8	3	127	76	2013-08-05	1	66	1			2	2	2	2	1	1	2	2	2	2
1	cdh 2481/14_22/07/2014	cdh 2481/14	2014-07-22	2014	1	2	2	40	1	2	2	2	2	1	2	87	170	30	3	150	82	2014-04-30	9	81	1			2	2	2	2	2	2	2	2	2	2
1	cdh 197/11_22/07/2014	cdh 197/11	2014-07-22	2011	4	2	2	60	1	2	2	2	2	1	2	94	156	39.2	3	144	86	2013-11-06	9	81	1			2	2	2	2	2	2	2	2	2	2
1	cdh 348/09_23/07/2014	cdh 348/09	2014-07-23	2009	6	2	2	41	3	2	2	2	2	1	2	65	153	28.3	3	112	76		9		9			2	2	2	2	2	2	2	2	2	2
1	cdh 2549/14_23/07/2014	cdh 2549/14	2014-07-23	2014	1	2	2		1	2	2	2	3	3	3	68	164	25.2	3	135	74	2014-06-23	9	70	1			2	2	2	2	2	2	2	2	2	2
1	cdh 768/11_23/07/2014	cdh 768/11	2014-07-23	2011	4	2	1	49	2	2	2	2	2	1	2	74	173	24.6	3	130	92	2013-07-15	1		9			2	2	2	2	1	1	1	2	2	2
2	cdl 772/12_25/07/2014	cdl 772/12	2014-07-25	2012	3	2	1	56	2	1	2	2	2	1	2	80	180	25	3	141	91	2014-05-29	9	90	1			2	2	2	2	2	2	2	2	2	1	1
1	cdg 208/11_28/07/2014	cdg 208/11	2014-07-28	2011	4	2	2	50	1	2	2	2	2	1	2	74			3	125	79	2013-06-11	9	73	2			2	2	2	2	1	1	2	2	2	2
1	cdh 2335/14_28/07/2014	cdh 2335/14	2014-07-28	2014	1	2	2	41	1	2	2	2	2	1	2	74	150	32.2	3	144	86	2014-02-12	9	90	1			2	2	2	2	2	2	2	2	2	2
1	cdh 1421/12_28/06/2014	cdh 1421/12	2014-06-28	2012	3	2	2	23	3	2	2	2	3	3	3	60	154	25	3	127	69		9		9			2	2	2	2	2	2	2	2	2	2
1	cdh 1221/12_30/07/2014	cdh 1221/12	2014-07-30	2012	3	2	2		3	2	2	2	2	1	2	50	151	21.7	2	131	85		9		9			2	2	2	2	2	2	2	2	2	2
1	cdh 2597/14_31/07/2014	cdh 2597/14	2014-07-31	2014	1	2	2	34	1	2	2	2	3	3	3	57			2	137	95	2014-06-23	9	83	1			2	2	2	2	2	2	2	2	2	2
1	cd 2163/13_31/07/2014	cd 2163/13	2014-07-31	2013	2	2	1	31	3	2	2	2	3	3	3	76			3	136	71		9		9			2	2	2	2	2	2	2	2	2	2
1	cdh 1533/13_31/07/2014	cdh 1533/13	2014-07-31	2013	2	2	2	80	1	2	2	2	3	3	3	46	160	17.7	3	131	66	2014-02-11	9	79	1			2	2	2	2	1	2	2	2	2	2
1	cdh 1573/13_04/08/2014	cdh 1573/13	2014-08-04	2013	2	2	2	33	3	2	2	2	3	3	3	89	162	34.2	3	104	55		9		9			2	2	2	2	2	2	2	2	2	2
1	cdh 1573/13_04/08/2014	cdh 1573/13	2014-08-04	2013	2	2	2	33	3	2	2	2	3	3	3	89	162		3	104	55		9		9			2	2	2	2	2	2	2	2	2	2
1	cdh 1878/13_04/08/2014	cdh 1878/13	2014-08-04	2013	2	2	1		1	2	2	2	2	1	2	63	176	20.3	3	105	76	2014-07-25	9	106	2			2	2	2	2	1	1	2	2	2	2
1	cdh 941/11_04/08/2014	cdh 941/11	2014-08-04	2011	4	2	1	81	3	2	2	2	2	1	2	43	163	16	3	143	79		9		9			2	2	2	2	2	2	2	2	2	2
1	cdh 2418/14_04/08/2014	cdh 2418/14	2014-08-04	2014	1	2	2	38	1	2	2	2	2	1	2	57	153	24.8	3	133	84		9	90	1			2	2	2	2	1	1	2	2	2	2
2	cdl 772/12_28/05/2014	cdl 772/12	2014-05-28	2012	3	2	1	52	2	1	1	2	2	1	2	84	179	26.3	3	206	111	2013-01-02	1	107.25	1		3.48	2	2	2	2	1	1	2	2	2	1	1
1	cdh 237/09_05/08/2014	cdh 237/09	2014-08-05	2009	6	2	1	55	1	2	2	2	2	1	2	64	178	20	3	138	81	2014-03-14	9	81	9			2	2	2	2	1	1	2	2	2	2
1	cdh 2885/14_08/08/2014	cdh 2885/14	2014-08-08	2014	1	2	2	45	1	2	2	2	2	1	2	58	160	22.3	3	118	78	2014-05-02	9	107	1			2	2	2	2	2	2	2	2	2	2
1	cdh 024/08_27/08/2014	cdh 024/08	2014-08-27	2008	7	2	2	58	1	2	2	2	2	1	2	77	166	27.5	3	160	100	2013-12-11	9	92	2			2	2	2	2	1	1	2	2	2	2
1	cdh 1269/12_26/08/2014	cdh 1269/12	2014-08-26	2012	3	2	2	38	3	2	2	2	2	1	2	54	159	21.6	3	106	71		9		9			2	2	2	2	2	2	2	2	2	2
1	cdh 1380/12_26/08/2014	cdh 1380/12	2014-08-26	2012	3	2	2		1	2	2	2	2	1	2	87	162	33.5	3	164	64	2014-03-12	9		1			2	2	2	2	2	2	2	2	2	2
1	cdh 1722/13_26/08/2014	cdh 1722/13	2014-08-26	2013	2	2	2	22	3	2	2	2	2	1	2	75	167	26.8	3	120	75		9		9			2	2	2	2	2	2	2	2	2	2
1	cdh 564/10_26/08/2014	cdh 564/10	2014-08-26	2010	5	2	2	46	1	2	2	2	2	1	2	90	157	36	3	148	88	2014-05-02	9	92	2			2	2	2	2	2	2	2	2	2	2
2	cdl 798/12_25/08/2014	cdl 798/12	2014-08-25	2012	3	2	2		2	1	1	2	2	1	2	70	160	26.9	3	123	89	2014-06-10	9	82	2			2	2	2	2	2	2	2	1	2	2
2	cdl 800/12_22/07/2014	cdl 800/12	2014-07-22	2012	3	2	2	55	2	1	1	2	2	1	2	90	158	36	3	154	84	2014-01-07	1	91	1			2	2	2	2	2	2	2	2	2	2
1	cdh 1163/12_28/08/2014	cdh 1163/12	2014-08-28	2012	3	2	2	49	1	2	2	2	2	1	2	109	165	40.3	3	102	66		9		1			2	2	2	2	2	2	2	2	2	2
1	cdh 2660/14_28/08/2014	cdh 2660/14	2014-08-28	2014	1	2	2	56	1	2	2	2	2	1	2	75	147	34.1	3	129	93	2014-07-21	9	101	2			2	2	2	2	2	2	2	2	2	2
1	cdh 2323/14_29/08/2014	cdh 2323/14	2014-08-29	2014	1	2	1	43	2	2	2	2	3	3	3	63	166	22.5	3	106	74	2014-07-02	9		9			2	2	2	2	2	2	2	1	2	2
1	cdh 1769/13_29/08/2014	cdh 1769/13	2014-08-29	2013	2	2	1		1	2	2	2	3	3	3	55			3	145	71	2014-08-27	9		9			2	2	2	2	2	2	2	2	2	2
1	cdh 692/11_28/08/2014	cdh 692/11	2014-08-28	2011	4	2	1	36	3	2	2	2	3	3	3	59			3	110	66		9		9			2	2	2	2	2	2	2	2	2	2
1	cdg 073/10_28/08/2014	cdg 073/10	2014-08-28	2010	5	2	2	59	1	2	2	2	3	3	3				3	141	72		9		9			2	2	2	2	1	1	2	2	2	2
2	cdl 880/13_21/05/2014	cdl 880/13	2014-05-21	2013	2	2	2	36	2	1	1	2	2	1	2	66	145	31.4	3	119	88	2013-12-05	1	58	1			2	2	2	2	2	2	2	2	2	2
1	cdh 1624/13_27/08/2014	cdh 1624/13	2014-08-27	2013	2	2	2		3	2	2	2	2	1	2	63			3	115	82		9		9			2	2	2	2	2	2	2	2	2	2
2	cdl 919/13_21/08/2014	cdl 919/13	2014-08-21	2013	2	2	2	48	2	1	1	2	2	1	2	78	162	30	2	111	74	2013-04-05	9	85	2			2	2	2	2	1	1	1	2	2	2
1	cdg 105/10_27/08/2014	cdg 105/10	2014-08-27	2010	5	2	1	48	1	2	2	2	2	1	2	60			1	145	82		9		9			2	2	2	2	2	2	2	2	2	2
1	cdh 2055/13_27/08/2014	cdh 2055/13	2014-08-27	2013	2	2	2	68	1	2	2	2	3	3	3	61			3	136	61	2013-10-04	9		2			2	2	2	2	1	2	2	2	2	2
2	cdl_09/06/2014	cdl	2014-06-09			2	1	61	3	1	2	1	2	1	2	67	167	23.9	3	142	84	2014-05-19	9	113	2			2	2	2	2	2	2	2	2	2	2
1	cdh 1716/13_26/08/2014	cdh 1716/13	2014-08-26	2013	2	2	1	65	1	2	2	2	3	3	3	64			3	124	84	2014-07-23	1	127	9			2	2	2	2	2	2	2	2	2	2
1	cdh 1772_26/08/2014	cdh 1772/13	2014-08-26	2013	2	2	2	31	3	2	2	2	3	3	3				3	126	77		9		9			2	2	2	2	2	2	2	2	2	2
1	cdh 2041/13_26/08/2014	cdh 2041/13	2014-08-26	2013	2	2	2	30	1	2	2	2	3	3	3	57			3	150	98		9		9			2	2	2	2	2	2	2	2	2	2
1	cdh 2710/14_26/08/2014	cdh 2710/14	2014-08-26	2014	1	2	2		1	2	2	2	2	1	2				3	160	75		9	78	2			2	2	2	2	2	2	2	2	2	2
2	cdl_28/08/2014	cdl	2014-08-28			2	1	44	2	1	1	2	2	1	2	74			3	125	78	2014-05-20	1		9			2	2	2	2	2	2	2	2	2	2
2	cdl 211/10_16/05/2014	cdl 211/10	2014-05-16	2010	5	2	1	44	1	2	2	2	2	1	2	62	170	21.4	3	107	74	2013-05-10	9	88	1			2	2	2	2	1	1	1	2	2	2
2	cdl 244/11_16/05/2014	cdl 244/11	2014-05-16	2011	4	2	2	50	1	2	2	2	2	1	2	54	150	24	3	115	81	2013-01-29	9	72	2			2	2	2	2	1	1	2	2	2	2
2	cdl 1088/13_16/05/2014	cdl 1088/13	2014-05-16	2013	2	2	2	2	4	2	2	2	2	1	2	13			3				9		9			2	2	2	2	2	2	2	2	2	2
2	cdl 015/08_16/05/2014	cdl 015/08	2014-05-16	2008	7	2	2	56	1	2	2	2	2	1	2	102	163	37.8	3	116	72	2014-04-11	9	78	1			2	2	2	2	1	1	2	2	2	2
2	cdl 448/11_16/05/2014	cdl 448/11	2014-05-16	2011	4	2	1		1	2	2	2	2	1	2	63	170	21.7	3	97	67	2013-12-20	9	86	1			2	2	2	2	2	2	2	2	2	2
2	cdl 779_16/05/2014	cdl 779/12	2014-05-16	2012	3	2	2	59	1	2	2	2	2	1	2	60	166	21.4	3	164	102	2013-06-17	9	68	2			2	2	2	2	2	2	2	1	2	1	1
2	cdl 172/10_16/05/2014	cdl 172/10	2014-05-16	2010	5	2	2	42	1	2	2	2	3	1	3	60	158	24	3	100	78		9	95	2			2	2	2	2	1	1	2	2	2	2
2	cdl 672/12_16/05/2014	cdl 672/12	2014-05-16	2012	3	2	2	40	1	2	2	2	2	1	2	60	156	25	3	113	77	2013-09-02	9	87	1			2	2	2	2	2	2	2	2	2	2
2	cdl 897_16/05/2014	cdl 897/12	2014-05-16	2012	3	2	1	67	1	2	2	2	2	1	2	85	174	28.3	3	115	76	2013-11-18	9	112	1			2	2	2	2	2	2	2	2	2	2
2	cdl 967/13_15/05/2014	cdl 967/13	2014-05-15	2013	2	2	2	44	1	2	2	2	2	1	2		156		3	120	87	2013-06-05	9	67	1			2	2	2	2	1	1	2	2	2	2
2	cdl 1160/14_15/05/2014	cdl 1160/14	2014-05-15	2014	1	2	2	30	1	2	2	2	2	1	2	74	152	32.2	3	145	90	2014-01-07	9	65	1			2	2	2	2	2	2	2	2	2	2
2	cdl 695/12_15/05/2014	cdl 695/12	2014-05-15	2012	3	2	2	45	3	2	2	2	2	1	2	73	160	28.1	3	111	82		9		9			2	2	2	2	2	2	2	2	2	2
2	cdl 486/11_15/05/2014	cdl 486/11	2014-05-15	2011	4	2	1	80	1	2	2	2	2	1	2	67	164	24.8	3	148	78	2013-09-05	9	83	1			2	2	2	2	2	2	2	2	2	2
2	cdl 441/11_15/05/2014	cdl 441/11	2014-05-15	2011	4	2	2	49	1	2	2	2	2	1	2	57	161	21.9	3	136	64	2013-08-12	9	86	1			2	2	2	2	2	2	2	2	2	2
2	cdl 757/12_15/05/2014	cdl 757/12	2014-05-15	2012	3	2	2	56	1	2	2	2	2	1	2	99	162	38.1	3	122	81	2014-04-22	9	92	2			2	2	2	2	2	2	2	2	2	2
2	cdl 1100/13_15/05/2014	cdl 1100/13	2014-05-15	2013	2	2	1	51	1	2	2	2	2	1	2	74	174	24.7	3	140	97	2013-10-18	9	80	1			2	2	2	2	2	2	2	2	2	2

## Sheet: labset
facility	unid	ncdno	datcons	cohort_time	cohort_tCalc	visit	sex	age	age_grp	dx	datlabs	DaysSinceLab	crcl	ttlchole	hba1ct	HbA1c>6m
1	cdh 2178/13_02/05/2014	cdh 2178/13	2014-05-02	2013	2	2	2	64	3	1	2014-01-10	112	2	2	2	2
1	cdh 2145/14_02/05/2014	cdh 2145/14	2014-05-02	2014	1	2	2			1	2014-03-20	43	2	2	2	2
1	cd 1935/13_02/05/2014	cd 1935/13	2014-05-02	2013	2	2	2	43	2	1			2	2	2	2
1	cdh 1501/13_02/05/2014	cdh 1501/13	2014-05-02	2013	2	2	2	41	2	3			2	2	2	2
1	cd 1227/12_02/05/2014	cd 1227/12	2014-05-02	2012	3	2	2	40	2	1	2013-10-21	193	2	2	2	2
1	cd 397/10_02/05/2014	cd 397/10	2014-05-02	2010	5	2	2	46	2	1	2014-04-22	10	2	2	2	2
1	cdh 131/09_02/05/2014	cdh 131/09	2014-05-02	2009	6	2	2	50	3	1	2013-12-17	136	1	2	2	2
1	cdh 1501/13_02/05/2014	cdh 1501/13	2014-05-02	2013	2	2	2	40	2	3			2	2	2	2
1	cdh 161/09_02/05/2014	cdh 161/09	2014-05-02	2009	6	2	2	58	3	1			1	2	2	2
1	cdh 1122/12_05/05/2014	cdh 1122/12	2014-05-05	2012	3	2	1	72	3	1			1	2	2	2
1	cd 047/08_05/05/2014	cd 047/08	2014-05-05	2008	7	2	1	35	2	3			2	2	2	2
1	cdh 2294_05/05/2014	cdh 2294/13	2014-05-05	2013	2	2	1	74	3	1	2014-01-27	98	2	2	2	2
1	cdh 1421/12_05/05/2014	cdh 1421/12	2014-05-05	2012	3	2	2	24	2	3			2	2	2	2
1	cdh 287/09_05/05/2014	cdh 287/09	2014-05-05	2009	6	2	2			3	2014-01-16	109	1	1	2	2
1	cdh 2259_06/05/2014	cdh 2259/13	2014-05-06	2013	2	2	1	40	2	1	2014-01-28	98	2	2	2	2
1	cdh 371/10_06/05/2014	cdh 371/10	2014-05-06	2010	5	2	2	50	3	1	2013-10-08	210	1	1	2	2
1	cdg_07/05/2014	cdg	2014-05-07			2	2	55	3	1			2	1	2	2
1	cdh 1776/13_09/05/2014	cdh 1776/13	2014-05-09	2013	2	2	1	71	3	1			2	2	2	2
1	cdg 165/11_09/05/2014	cdg 165/11	2014-05-09	2011	4	2	2	55	3	1	2014-05-09	0	1	1	2	2
1	cdg 482/13_09/05/2014	cdg 482/13	2014-05-09	2013	2	2	1	67	3	1			2	2	2	2
1	cdh 183/09_09/05/2014	cdh 183/09	2014-05-09	2009	6	2	2	36	2	3			2	2	2	2
1	cd 1621/_09/05/2014	cd 1621/	2014-05-09			2	2	44	2	1	2014-04-15	24	2	2	2	2
1	cdg 1152/12_09/05/2014	cdg 1152/12	2014-05-09	2012	3	2	2	38	2	1			2	2	2	2
1	cdh 2199/13_09/05/2014	cdh 2199/13	2014-05-09	2013	2	2	2	43	2	1	2013-11-27	163	1	1	2	2
1	cdh 475/10_09/05/2014	cdh 475/10	2014-05-09	2010	5	2	1	38	2	1	2013-09-27	224	2	2	2	2
1	cdh 1176/12_09/05/2014	cdh 1176/12	2014-05-09	2012	3	2	2	53	3	2	2014-04-11	28	2	2	2	2
1	cdh 1940/13_12/05/2014	cdh 1940/13	2014-05-12	2013	2	2	2	44	2	1	2013-08-23	262	2	2	2	2
1	cdh 334/09_12/05/2014	cdh 334/09	2014-05-12	2009	6	2	1			1	2013-12-23	140	1	1	2	2
1	cdh 2139/13_13/05/2014	cdh 2139/13	2014-05-13	2013	2	2	2	39	2	1	2014-02-03	99	2	2	2	2
1	cdh 1236/12_13/05/2014	cdh 1236/12	2014-05-13	2012	3	2	2	39	2	3			2	2	2	2
1	cdh 1234/12_13/05/2014	cdh 1234/12	2014-05-13	2012	3	2	2	28	2	3			2	2	2	2
1	k 3314/09_14/05/2014	k 3314/09	2014-05-14	2009	6	2	2	40	2	1			2	2	2	2
1	cdh 417_14/05/2014	cdh 417/10	2014-05-14	2010	5	2	1	61	3	1			2	2	2	2
1	cdh 740/11_14/05/2014	cdh 740/11	2014-05-14	2011	4	2	2	39	2	2	2014-05-14	0	2	2	1	2
1	cdg 244/11_14/05/2014	cdg 244/11	2014-05-14	2011	4	2	2	49	2	2	2014-05-14	0	2	2	1	2
1	cdh 1114/12_14/05/2014	cdh 1114/12	2014-05-14	2012	3	2	1	63	3	1			2	2	2	2
1	cdh 898/11_14/05/2014	cdh 898/11	2014-05-14	2011	4	2	2	46	2	1	2013-08-23	264	2	2	2	2
1	cdh 461/10_15/05/2014	cdh 461/10	2014-05-15	2010	5	2	2	50	3	1	2013-09-09	248	1	1	2	2
1	cdh 1130/12_15/05/2014	cdh 1130/12	2014-05-15	2012	3	2	2	44	2	1			2	2	2	2
1	cdh 1360/12_15/05/2014	cdh 1360/12	2014-05-15	2012	3	2	2	62	3	1			1	1	2	2
1	cdh 1187/12_26/05/2014	cdh 1187/12	2014-05-26	2012	3	2	2	55	3	1	2014-02-19	96	2	2	2	2
1	cdg 491/13_26/05/2014	cdg 491/13	2014-05-26	2013	2	2	2	32	2	1	2013-07-09	321	1	1	2	2
1	cdh 2472/14_26/05/2014	cdh 2472/14	2014-05-26	2014	1	2	2	52	3	1			2	2	2	2
1	cdh 2536/14_26/05/2014	cdh 2536/14	2014-05-26	2014	1	1	1	19	2	3			2	2	2	2
1	cdg 42/09_28/05/2014	cdg 42/09	2014-05-28	2009	6	2	2	60	3	1			2	2	2	2
1	cdh 1946_28/05/2014	cdh 1946/13	2014-05-28	2013	2	2	2			3			2	2	2	2
1	cdh 1620/13_28/05/2014	cdh 1620/13	2014-05-28	2013	2	2	1	24	2	3			2	2	2	2
1	cdh 2549/14_28/05/2014	cdh 2549/14	2014-05-28	2014	1	1	2	61	3	3			1	1	2	2
1	cdh 891_30/05/2014	cdh 891/11	2014-05-30	2011	4	2	1	66	3	1			2	2	2	2
1	cdh 1512/13_30/05/2014	cdh 1512/13	2014-05-30	2013	2	2	2	35	2	1			1	1	2	2
1	cd 047/08_03/06/2014	cd 047/08	2014-06-03	2008	7	2	1	34	2	3			2	2	2	2
1	cd 2552/14_03/06/2014	cd 2552/14	2014-06-03	2014	1	1	2	26	2	3			2	2	2	2
1	cdh 017/08_03/06/2014	cdh 017/08	2014-06-03	2008	7	2	2	66	3	2	2014-05-29	5	2	2	2	2
1	cdg 469/12_03/06/2014	cdg 469/12	2014-06-03	2012	3	2	2			1	2014-04-28	36	2	2	2	2
1	cdh 571/10_03/06/2014	cdh 571/10	2014-06-03	2010	5	2	2			1	2013-08-27	280	1	1	2	2
1	cdg 469/12_03/06/2014	cdg 469/12	2014-06-03	2012	3	2	2	39	2	1	2014-04-28	36	2	2	2	2
1	cdh 1430/12_03/06/2014	cdh 1430/12	2014-06-03	2012	3	2	1	42	2	3			2	2	2	2
1	cdg 311/12_04/06/2014	cdg 311/12	2014-06-04	2012	3	2	2	36	2	1	2013-08-01	307	1	1	2	2
1	cdh 024/08_04/06/2014	cdh 024/08	2014-06-04	2008	7	2	2	58	3	1	2013-12-18	168	1	1	2	2
1	cdh 2303/14_04/06/2014	cdh 2303/14	2014-06-04	2014	1	2	2	58	3	1	2014-02-02	122	2	2	2	2
1	cdh 2389/14_04/06/2014	cdh 2389/14	2014-06-04	2014	1	2	2	52	3	1	2014-03-06	90	2	2	2	2
1	cdh 2331/14_04/06/2014	cdh 2331/14	2014-06-04	2014	1	2	1	55	3	3			2	2	2	2
1	cdh 675/11_05/06/2014	cdh 675/11	2014-06-05	2011	4	2	2	46	2	2	2014-06-05	0	2	2	2	2
1	cdg 187/11_05/06/2014	cdg 187/11	2014-06-05	2011	4	2	2	31	2	1			2	2	2	2
1	cdh 2558_05/06/2014	cdh 2558/14	2014-06-05	2014	1	1	2	22	2	1			1	1	2	2
1	cdh 2114/13_05/06/2014	cdh 2114/13	2014-06-05	2013	2	2	2	58	3	1	2013-10-23	225	1	1	2	2
1	cdg 083/10_05/06/2014	cdg 083/10	2014-06-05	2010	5	2	2			1	2014-01-20	136	2	2	2	2
1	cdh 1176/12_06/06/2014	cdh 1176/12	2014-06-06	2012	3	2	2	53	3	2	2014-04-11	56	2	2	2	2
1	cdg 458/12_06/06/2014	cdg 458/12	2014-06-06	2012	3	2	1	40	2	2	2014-03-14	84	2	2	2	2
1	cdh 522_06/06/2014	cdh 522/11	2014-06-06	2011	4	2	2	57	3	1	2014-05-12	25	2	2	2	2
1	cdh 1769/13_06/06/2014	cdh 1769/13	2014-06-06	2013	2	2	1	67	3	1	2013-11-08	210	1	1	2	2
1	cdh 348/09_06/06/2014	cdh 348/09	2014-06-06	2009	6	2	2	41	2	3			2	2	2	2
1	cdh 165/11_06/06/2014	cdh 165/11	2014-06-06	2011	4	2	2	55	3	1	2014-06-06	0	1	1	2	2
1	cd 1130/12_06/06/2014	cd 1130/12	2014-06-06	2012	3	2	2	42	2	1	2013-10-22	227	1	1	2	2
1	cdh 2407/14_09/06/2014	cdh 2407/14	2014-06-09	2014	1	2	2	50	3	1	2014-03-18	83	2	2	2	2
1	cdh 2237/13_09/06/2014	cdh 2237/13	2014-06-09	2013	2					3			2	2	2	2
1	cd 1972_09/06/2014	cd 1972	2014-06-09			2	2	46	2	2	2013-09-02	280	2	2	2	1
1	cdh 1688/13_09/06/2014	cdh 1688/13	2014-06-09	2013	2	2	1	56	3	2	2014-01-27	133	2	2	2	2
1	cdh 1236/12_09/06/2014	cdh 1236/12	2014-06-09	2012	3	2	2	36	2	3			2	2	2	2
1	cdg 466/12_11/06/2014	cdg 466/12	2014-06-11	2012	3	2	2	53	3	1	2013-12-16	177	2	2	2	2
1	cdg 276/12_11/06/2014	cdg 276/12	2014-06-11	2012	3	2	1	51	3	2	2014-06-11	0	2	2	2	2
1	cdh 652/10_11/06/2014	cdh 652/10	2014-06-11	2010	5	2	1	53	3	1	2013-11-21	202	1	1	2	2
1	cdh 891/11_12/06/2014	cdh 891/11	2014-06-12	2011	4	2	1	60	3	1	2013-09-16	269	1	1	2	2
1	cdh 1053/12_12/06/2014	cdh 1053/12	2014-06-12	2012	3	2	2	46	2	1	2014-04-17	56	2	2	2	2
1	cdh 1417/13_10/06/2014	cdh 1417/13	2014-06-10	2013	2	2	2	49	2	1	2013-07-04	341	1	1	2	2
1	cdh 2185/13_10/06/2014	cdh 2185/13	2014-06-10	2013	2	2	1	63	3	1			2	2	2	2
1	cdg 350/12_10/06/2014	cdg 350/12	2014-06-10	2012	3	2	2	47	2	1	2013-12-30	162	2	2	2	2
1	cdh 2185/13_10/06/2014	cdh 2185/13	2014-06-10	2013	2	2	1	66	3	1			2	2	2	2
1	cdh 1661/13_10/06/2014	cdh 1661/13	2014-06-10	2013	2	2	2	36	2	1	2013-07-23	322	1	1	2	2
1	cdh 1794/13_13/06/2014	cdh 1794/13	2014-06-13	2013	2	2	2	47	2	1	2013-06-26	352	1	1	2	2
1	cdh 949/11_13/06/2014	cdh 949/11	2014-06-13	2011	4	2	1	51	3	2			1	1	1	2
1	cdh 482/13_16/06/2014	cdh 482/10	2014-06-16	2010	5	2	1	66	3	1	2013-01-10	522	1	1	2	2
1	cdh 541/10_16/06/2014	cdh 541/10	2014-06-16	2010	5	2	2	55	3	2	2014-06-16	0	1	1	1	2
1	cdh 2358/14_18/06/2014	cdh 2358/14	2014-06-18	2014	1	2		47	2	1	2014-02-26	112	2	2	2	2
1	cdh1213/12_18/06/2014	cdh1213/12	2014-06-18	2012	3	2	2	53	3	1	2013-12-20	180	1	1	2	2
1	cdh 2046/13_20/06/2014	cdh 2046/13	2014-06-20	2013	2	2	2	49	2	3			2	2	2	2
1	cdg 140/11_23/06/2014	cdg 140/11	2014-06-23	2011	4	2	2	45	2	1	2014-01-07	167	1	1	2	2
1	cdh 2239_23/06/2014	cdh 2239/14	2014-06-23	2014	1	2	2	42	2	3			2	2	2	2
1	cdh 1791/13_24/06/2014	cdh 1791/13	2014-06-24	2013	2	2	2	67	3	1	2013-10-02	265	1	1	2	2
1	cdh 1531/13_24/06/2014	cdh 1531/13	2014-06-24	2013	2	2	2	49	2	1	2014-03-13	103	1	1	2	2
1	cdh 2109/13_24/06/2014	cdh 2109/13	2014-06-24	2013	2	2	2	54	3	2	2013-10-22	245	1	1	1	2
1	cdh 508/16_25/06/2014	cdh 508/11	2014-06-25	2010	5	2	2	39	2	1	2014-05-22	34	2	2	2	2
1	cdh 2456/14_25/06/2014	cdh 2456/14	2014-06-25	2014	1	2	2	46	2	1	2014-05-02	54	2	2	2	2
1	cdh 2472/14_25/06/2014	cdh 2472/14	2014-06-25	2014	1	2	2	52	3	3			2	2	2	2
1	cdh 1346/12_25/06/2014	cdh 1346/12	2014-06-25	2012	3	2	2	50	3	2	2013-08-09	320	1	1	1	2
1	cdh 1054/14_25/06/2014	cdh 1054/14	2014-06-25	2014	1	2	2	28	2	1	2013-10-03	265	1	1	2	2
1	cdh 1167/12_26/06/2014	cdh 1167/12	2014-06-26	2012	3	2	2	49	2	1	2013-04-04	448	1	1	2	2
1	cdh 1054/12_26/06/2014	cdh 1054/12	2014-06-26	2012	3	2	2	60	3	2	2013-07-05	356	1	1	1	2
1	cdh 2221/13_26/06/2014	cdh 2221/13	2014-06-26	2013	2	2	2	39	2	1	2014-01-03	174	1	1	2	2
1	cdh 1785/12_26/06/2014	cdh 1785/12	2014-06-26	2012	3	2	2	50	3	1	2013-06-21	370	1	1	2	2
1	cdh 2404/14_26/06/2014	cdh 2404/14	2014-06-26	2014	1	2	2	52	3	1	2014-03-14	104	2	2	2	2
1	cdh 2432/14_27/06/2014	cdh 2432/14	2014-06-27	2014	1	2	1	56	3	1	2014-04-04	84	2	2	2	2
1	cdh 2031/13_27/06/2014	cdh 2031/13	2014-06-27	2013	2	2	2			1	2013-09-24	276	1	1	2	2
1	cdh 169/09_27/06/2014	cdh 169/09	2014-06-27	2009	6	2	2			1	2014-05-02	56	2	2	2	2
1	cdh 1583/13_27/06/2014	cdh 1583/13	2014-06-27	2013	2	2	2	43	2	3			2	2	2	2
1	cdh 146/13_30/06/2014	cdh 146/13	2014-06-30	2013	2	2	1	14	1	5			2	2	2	2
1	cdh 145/07_30/06/2014	cdh 145/07	2014-06-30	2007	8	2	2	59	3	2	2013-04-17	439	2	2	1	2
1	cd 2143_30/06/2014	cd 2143	2014-06-30			2	2	26	2	1	2014-02-10	140	1	1	2	2
1	cdh 1606/13_30/06/2014	cdh 1606/13	2014-06-30	2013	2	2	2	8	1	5			2	2	2	2
1	cd 1911/13_01/07/2014	cd 1911/13	2014-07-01	2013	2	2	2	61	3	1	2013-08-13	322	1	1	2	2
1	cd 401/10_01/07/2014	cd 401/10	2014-07-01	2010	5	2	2	55	3	1	2014-06-03	28	2	2	2	2
1	cd 713/13_01/07/2014	cd 713/13	2014-07-01	2013	2	2	2	50	3	1	2013-10-07	267	1	1	2	2
1	cd 492/13_01/07/2014	cd 492/13	2014-07-01	2013	2	2		14	1	4			2	2	2	2
1	cd 2512/14_01/07/2014	cd 2512/14	2014-07-01	2014	1	2	2			1	2014-05-19	43	2	2	2	2
1	cd 1421/12_01/07/2014	cd 1421/12	2014-07-01	2012	3	2	2	25	2	3			2	2	2	2
1	cdh 2077/13_01/07/2013	cdh 2077/13	2013-07-01	2013	2	2	2	66	3	1	2013-10-14	-105	1	1	2	2
1	cd 1016/11_01/07/2014	cd 1016/11	2014-07-01	2011	4	2	2	40	2	3			2	2	2	2
1	cd 2436/14_01/07/2014	cd 2436/14	2014-07-01	2014	1	2	2	37	2	1	2014-04-07	85	2	2	2	2
1	cdh 1695/13_01/07/2014	cdh 1695/13	2014-07-01	2013	2	2		26	2	3			2	2	2	2
1	cdg 204/14_02/07/2014	cdg 204/14	2014-07-02	2014	1	2	2	63	3	1	2014-01-06	177	1	1	2	2
1	cd 1936/13_03/07/2014	cd 1936/13	2014-07-03	2013	2	2	2	60	3	1	2014-08-23	-51	1	1	2	2
1	cdh 110/09_03/07/2014	cdh 110/09	2014-07-03	2009	6	2	2	56	3	2	2013-04-23	436	1	1	1	2
1	cdh 1936_03/07/2014	cdh 1936/13	2014-07-03	2013	2	2	2	58	3	1	2013-08-23	314	1	1	2	2
1	cdh 676/11_03/07/2014	cdh 676/11	2014-07-03	2011	4	2	2	61	3	3	2014-03-14	111	2	2	2	2
1	cdh 631/10_04/07/2014	cdh 631/10	2014-07-04	2010	5	2	1	40	2	2	2013-10-25	252	1	1	1	2
1	cdg 29/09_04/07/2014	cdg 29/09	2014-07-04	2009	6	2	1	28	2	3			2	2	2	2
1	cdh 861/11_04/07/2014	cdh 861/11	2014-07-04	2011	4	2	2	50	3	1	2013-09-06	301	1	1	2	2
1	cdh 1276/12_04/07/2014	cdh 1276/12	2014-07-04	2012	3	2	2	31	2	3			2	2	2	2
1	cd 1744/13_04/07/2014	cd 1744/13	2014-07-04	2013	2	2	2	59	3	2	2013-09-10	297	1	1	1	2
1	cdh 1578/13_04/07/2014	cdh 1598/13	2014-07-04	2013	2	2	2	47	2	1	2014-06-28	6	2	2	2	2
1	cdh 2301/14_04/07/2014	cdh 2301/14	2014-07-04	2014	1	2	2	39	2	1	2014-01-28	157	2	2	2	2
1	cdh 2508/14_14/07/2014	cdh 2508/14	2014-07-14	2014	1	2				1	2014-05-15	60	2	2	2	2
1	cdh 2556/14_14/07/2014	cdh 2556/14	2014-07-14	2014	1	2	2	38	2	3	2014-06-09	35	2	2	2	2
1	cdh 038/08_16/07/2014	cdh 038/08	2014-07-16	2008	7	2	1	65	3	1	2014-04-22	85	2	2	2	2
1	cdg 164/11_16/07/2014	cdg 164/11	2014-07-16	2011	4	2	2	38	2	1	2014-04-17	90	2	2	2	2
1	cdh11139/12_16/07/2014	cdh1139/12	2014-07-16	2012	3	2	2	52	3	1			1	1	2	2
1	cdh 589/10_16/07/2014	cdh 589/10	2014-07-16	2010	5	2	2	45	2	1	2013-10-23	266	1	1	2	2
1	cdg 298/12_16/07/2014	cdg 298/12	2014-07-16	2012	3	2	2	43	2	1	2013-06-25	386	1	1	2	2
1	cdg 409_17/07/2014	cdg 409/09	2014-07-17	2009	6	2	2			1	2014-04-24	84	2	2	2	2
1	cdh 2672/13_17/07/2014	cdh 2672/13	2014-07-17	2013	2	2	2	42	2	1	2013-10-09	281	1	1	2	2
1	cdh 1683/13_17/07/2014	cdh 1683/13	2014-07-17	2013	2	2	2			5			2	2	2	2
2	cdl 1241/14_12/05/2014	cdl 1241/14	2014-05-12	2014	1	2	2	37	2	1	2014-04-28	14	2	2	2	2
2	cdl 1042/13_12/05/2014	cdl 1042/13	2014-05-12	2013	2	2	2	49	2	2	2014-08-21	-101	2	2	2	2
2	cdl 310/11_12/05/2014	cdl 310/11	2014-05-12	2011	4	2	2	60	3	2	2013-09-20	234	2	2	2	1
2	cdl 829/12_12/05/2014	cdl 829/12	2014-05-12	2012	3	2	1	74	3	1	2013-11-25	168	2	2	2	2
2	cdl 961/13_12/05/2014	cdl 961/13	2014-05-12	2013	2	2	1	48	2	1	2013-11-05	188	2	2	2	2
2	cdl 716/13_12/05/2014	cdl 716/13	2014-05-12	2013	2	2	1	69	3	1	2013-06-28	318	2	2	2	2
2	cdl 299/11_12/05/2014	cdl 299/11	2014-05-12	2011	4	2	1	52	3	1	2013-10-25	199	2	2	2	2
2	cdl 1246/14_13/05/2014	cdl 1246/14	2014-05-13	2014	1	1	1	49	2	3			2	2	2	2
2	cdl 1244/14_13/05/2014	cdl 1244/14	2014-05-13	2014	1	1	2	38	2	1			1	1	1	2
2	cdl 941/13_13/05/2014	cdl 941/13	2014-05-13	2013	2	2	2			1	2014-02-07	95	2	2	2	2
2	cdl 586/11_13/05/2014	cdl 586/11	2014-05-13	2011	4	2	2	63	3	1	2014-04-28	15	2	2	2	2
2	cdl 460/11_14/05/2014	cdl 460/11	2014-05-14	2011	4	2	2			1	2013-08-11	276	1	1	2	2
2	cdl 331/11_14/05/2014	cdl 331/11	2014-05-14	2011	4	2	1	8	1	5			2	2	2	2
2	cdl 160/10_14/05/2014	cdl 160/10	2014-05-14	2010	5	2	2	51	3	1	2013-06-12	336	1	1	2	2
2	cdl 752_14/05/2014	cdl 752/12	2014-05-14	2012	3	2	1	33	2	1	2013-07-12	306	1	1	2	2
2	cdl 026/08_14/05/2014	cdl 026/08	2014-05-14	2008	7	2	2	67	3	1	2013-07-04	314	2	2	2	2
2	cdl 334/11_14/05/2014	cdl 334/11	2014-05-14	2011	4	2	2	52	3	1	2014-03-13	62	1	1	2	2
2	cdl 543/11_14/05/2014	cdl 543/11	2014-05-14	2011	4	2	2	45	2	1	2013-08-08	279	2	2	2	2
2	cdl 1147/13_14/05/2014	cdl 1147/13	2014-05-14	2013	2	2	2	26	2	2	2013-12-10	155	2	2	2	2
2	cdl 1193/14_19/05/2014	cdl 1193/14	2014-05-19	2014	1	2	2	44	2	1	2014-02-17	91	2	2	2	2
2	cdl 851/12_19/05/2014	cdl 851/12	2014-05-19	2012	3	2	2	42	2	1	2013-02-08	465	1	1	2	2
2	cdl 1220/14_20/05/2014	cdl 1220/14	2014-05-20	2014	1	2	2	40	2	3			2	2	2	2
2	cdl 400/11_20/05/2014	cdl 400/11	2014-05-20	2011	4	2	2	50	3	1	2013-09-10	252	2	2	2	2
2	cdl 1252/14_20/05/2014	cdl 1252/14	2014-05-20	2014	1	1	1	46	2	1			1	1	2	2
2	cdl 636/12_20/05/2014	cdl 636/12	2014-05-20	2012	3	2	1	61	3	2	2013-12-24	147	2	2	2	2
2	cdl 991/13_21/05/2014	cdl 991/13	2014-05-21	2013	2	2	1	60	3	1	2013-06-24	331	1	1	2	2
2	cdl 646/12_21/05/2014	cdl 646/12	2014-05-21	2012	3	2	2	60	3	1	2013-08-14	280	2	2	2	2
2	cdl 490/11_21/05/2014	cdl 490/11	2014-05-21	2011	4	2	2	31	2	1	2013-06-18	337	1	1	2	2
2	cdl 1254/14_21/05/2014	cdl 1254/14	2014-05-21	2014	1	1	2	23	2	3			2	2	2	2
2	cdl 979/13_21/05/2014	cdl 979/13	2014-05-21	2013	2	2	2	30	2	1	2013-07-12	313	2	2	2	2
2	cdl 880/13_21/05/2014	cdl 880/13	2014-05-21	2013	2	2	2	36	2	2	2013-12-05	167	2	2	2	2
2	cdl 919/13_22/05/2014	cdl 919/13	2014-05-22	2013	2	2	2	50	3	2	2013-10-31	203	2	2	2	1
2	cdl 438/11_22/05/2014	cdl 438/11	2014-05-22	2011	4	2	2	51	3	1	2013-12-10	163	2	2	2	2
2	cdl 752_22/05/2014	cdl 752/12	2014-05-22	2012	3	2	1	39	2	1	2014-05-14	8	2	2	2	2
2	cdl 938/13_22/05/2014	cdl 938/13	2014-05-22	2013	2	2	2	61	3	2	2014-03-03	80	2	2	2	2
2	cdl 419/11_23/05/2014	cdl 419/11	2014-05-23	2011	4	2	2	38	2	1	2014-05-05	18	1	1	2	2
2	cdl 613/12_23/05/2014	cdl 613/12	2014-05-23	2012	3	2	2	35	2	1			2	2	2	2
2	cdl 527/11_23/05/2014	cdl 527/11	2014-05-23	2011	4	2	2	50	3	1	2013-05-16	372	1	1	2	2
2	cdl 491/11_23/05/2014	cdl 491/11	2014-05-23	2011	4	2	1	59	3	1	2014-02-20	92	2	2	2	2
2	cdl 1011/13_23/05/2014	cdl 1011/13	2014-05-23	2013	2	2	2	40	2	3			2	2	2	2
2	cdl 884/13_23/05/2014	cdl 884/13	2014-05-23	2013	2	2	1	54	3	1	2013-09-02	263	2	2	2	2
2	cdl 252/11_23/05/2013	cdl 252/11	2013-05-23	2011	4	2	2	52	3	1	2013-08-14	-83	2	2	2	2
2	cdl 236/10_23/05/2014	cdl 236/10	2014-05-23	2010	5	2	1	50	3	1	2014-02-13	99	2	2	2	2
2	cdl 309/11_23/05/2014	cdl 309/11	2014-05-23	2011	4	2	2	77	3	1	2013-07-31	296	2	2	2	2
2	cdl 132/09_23/05/2014	cdl 132/09	2014-05-23	2009	6	2	2	61	3	1	2013-06-14	343	1	1	2	2
2	cdl 208/10_27/05/2014	cdl 208/10	2014-05-27	2010	5	2	1			3			2	2	2	2
2	cdl 023/08_27/05/2014	cdl 023/08	2014-05-27	2008	7	2	1	61	3	2	2014-07-30	-64	2	2	2	2
2	cdl 772/12_28/05/2014	cdl 772/12	2014-05-28	2012	3	2	1	52	3	2	2013-01-02	511	1	1	2	1
2	cdl 854/12_28/05/2014	cdl 854/12	2014-05-28	2012	3	2	2			1	2013-01-10	503	1	1	2	2
2	cdl 319/11_28/05/2014	cdl 319/11	2014-05-28	2011	4	2	2	42	2	1	2014-01-10	138	2	2	2	2
2	cdl 525/11_28/05/2014	cdl 525/11	2014-05-28	2011	4	2	2	69	3	2	2013-12-09	170	2	2	2	2
2	cdl 557/11_28/05/2014	cdl 557/11	2014-05-28	2011	4	2	1	80	3	1	2014-05-20	8	2	2	2	2
2	cdl 156/09_29/05/2014	cdl 156/09	2014-05-29	2009	6	2	2	56	3	1	2014-02-26	92	2	2	2	2
2	cdl 351/11_29/05/2014	cdl 351/11	2014-05-29	2011	4		2	65	3	1	2014-04-02	57	1	1	2	2
2	cdl 620/12_29/05/2014	cdl 620/12	2014-05-29	2012	3	2	2	30	2	1			1	1	2	2
2	cdl 1093/13_29/05/2014	cdl 1093/13	2014-05-29	2013	2	2	1	60	3	2	2014-05-29	0	2	2	2	2
2	cdl 276/11_29/05/2014	cdl 276/11	2014-05-29	2011	4	2	2	42	2	1	2013-06-18	345	2	2	2	2
2	cdl 014/08_29/05/2014	cdl 014/08	2014-05-29	2008	7	2	2	59	3	2	2014-04-30	29	2	2	2	2
2	cdl 189/10_30/05/2014	cdl 189/10	2014-05-30	2010	5	2	1	71	3	1	2013-08-02	301	2	2	2	2
2	cdh 1150_29/05/2014	cdh 1150/11	2014-05-29	2011	4	2	2			1	2013-11-01	209	2	2	2	2
2	cdl 197/10_30/05/2014	cdl 197/10	2014-05-30	2010	5	2	2	56	3	2	2013-10-10	232	2	2	2	1
2	cdl 152/09_30/05/2014	cdl 152/09	2014-05-30	2009	6	2	2	54	3	1	2013-02-14	470	1	1	2	2
2	cdl 820/12_30/05/2014	cdl 820/12	2014-05-30	2012	3	2	1	56	3	1	2013-08-02	301	2	2	2	2
2	cdl 707/12_03/06/2014	cdl 707/12	2014-06-03	2012	3	2	1			1	2013-04-03	426	1	2	1	2
2	cdl 762/12_03/06/2014	cdl 762/12	2014-06-03	2012	3	2	1	41	2	1	2013-06-18	350	1	1	2	2
2	cdl 988/13_03/06/2014	cdl 988/13	2014-06-03	2013	2	2	2	15	1	3			2	2	2	2
2	cdl 586/11_03/06/2014	cdl 586/11	2014-06-03	2011	4	2	2	63	3	1	2014-04-28	36	2	2	2	2
2	cdl 864/13_03/06/2014	cdl 864/13	2014-06-03	2013	2	2	1	65	3	1	2013-02-15	473	1	1	2	2
2	cdl 633/12_04/06/2014	cdl 633/12	2014-06-04	2012	3	2	2	46	2	2	2013-11-14	202	2	2	2	1
2	cdl 027/08_04/06/2014	cdl 027/08	2014-06-04	2008	7	2	2	49	2	1	2014-02-26	98	2	2	2	2
2	cdl 115/09_04/06/2014	cdl 115/09	2014-06-04	2009	6	2	1	68	3	1	2014-04-14	51	2	2	2	2
2	cdl 980/13_04/06/2014	cdl 980/13	2014-06-04	2013	2	2	2	31	2	1	2013-06-13	356	1	1	2	2
2	cdl 391/11_05/06/2014	cdl 391/11	2014-06-05	2011	4	2	2	42	2	1	2013-04-23	408	1	1	2	2
2	cdl 605/12_05/06/2014	cdl 605/12	2014-06-05	2012	3	2	2	23	2	3			2	2	2	2
2	cdl 152/09_05/06/2014	cdl 152/09	2014-06-05	2009	6	2	2	54	3	1	2013-02-14	476	1	1	2	2
2	cdl 1121/13_05/06/2014	cdl 1121/13	2014-06-05	2013	2	2	1	55	3	5	2013-11-14	203	2	2	2	2
2	cdl 428/11_06/06/2014	cdl 428/11	2014-06-06	2011	4	2	1	31	2	1	2014-03-07	91	2	2	2	2
2	cdl 1233/14_06/06/2014	cdl 1233/14	2014-06-06	2014	1	2	1	60	3	1	2014-04-10	57	2	2	2	2
2	cdl 718/12_06/06/2014	cdl 718/12	2014-06-06	2012	3	2	2	43	2	1	2014-04-09	58	2	2	2	2
2	cdl 243/10_09/06/2014	cdl 243/10	2014-06-09	2010	5	2	2	30	2	3			2	2	2	2
2	cdl 771/12_09/06/2014	cdl 771/12	2014-06-09	2012	3	2	2	56	3	1	2013-12-24	167	2	2	2	2
2	cdl 572/11_09/06/2014	cdl 572/11	2014-06-09	2011	4	2	2	55	3	1	2014-03-18	83	2	2	2	2
2	cdl 888/13_09/06/2014	cdl 888/13	2014-06-09	2013	2	2	2	37	2	1	2013-05-03	402	1	1	2	2
2	cdl_09/06/2014	cdl	2014-06-09			2	1	61	3	3	2014-05-19	21	2	2	2	2
2	cdl 288/11_09/06/2014	cdl 288/11	2014-06-09	2011	4	2	2	26	2	1	2013-11-08	213	2	2	2	2
2	cdh 063/08_09/06/2014	cdh 063/08	2014-06-09	2008	7	2	2	64	3	1	2013-12-06	185	2	2	2	2
2	cdl 655/12_10/06/2014	cdl 655/12	2014-06-10	2012	3	2	2	61	3	2	2013-08-05	309	1	1	2	1
2	cdl 730/12_10/06/2014	cdl 730/12	2014-06-10	2012	3	2	2	50	3	1	2014-01-23	138	2	2	2	2
2	cdl 325/11_10/06/2014	cdl 325/11	2014-06-10	2011	4	2	2	54	3	1	2014-03-18	84	2	2	2	2
2	cdh 809/11_10/06/2014	cdh 809/11	2014-06-10	2011	4	2	2	44	2	1	2013-06-10	365	1	1	2	2
2	cdl 807/12_10/06/2014	cdl 807/12	2014-06-10	2012	3	2	1	48	2	1	2013-06-06	369	1	1	2	2
2	cdl 1161/14_10/06/2014	cdl 1161/14	2014-06-10	2014	1	2	2	28	2	1	2014-02-07	123	2	2	2	2
2	cdl 1157/13_10/06/2014	cdl 1157/13	2014-06-10	2013	2	2	2	59	3	1	2013-12-31	161	2	2	2	2
2	cdl 723/12_10/06/2014	cdl 723/12	2014-06-10	2012	3	2	2	53	3	1	2013-01-11	515	1	1	2	2
2	cdl 774/12_10/06/2014	cdl 774/12	2014-06-10	2012	3	2	1	42	2	1	2013-05-27	379	1	1	2	2
2	cdl 316/11_11/06/2014	cdl 316/11	2014-06-11	2011	4	2	2	50	3	1	2013-12-11	182	2	2	2	2
2	cdl 1215/14_11/06/2014	cdl 1215/14	2014-06-11	2014	1	2	2	28	2	1	2014-03-21	82	2	2	2	2
2	cdl 1078/13_11/06/2014	cdl 1078/13	2014-06-11	2013	2	2	2	31	2	1	2013-09-20	264	2	2	2	2
2	cdl 984/13_11/06/2014	cdl 984/13	2014-06-11	2013	2	2	2	55	3	1	2014-01-16	146	2	2	2	2
2	cdl 221/10_13/06/2014	cdl 221/10	2014-06-13	2010	5	2	2	43	2	1	2014-03-20	85	2	2	2	2
2	cdl 964/13_16/06/2014	cdl 964/13	2014-06-16	2013	2	2	2	79	3	1	2013-06-05	376	1	1	2	2
2	cdl 1270/14_16/06/2014	cdl 1270/14	2014-06-16	2014	1	1	1	53	3	1			1	1	2	2
2	cdl 935/13_16/06/2014	cdl 935/13	2014-06-16	2013	2	2	1	38	2	1	2013-05-02	410	1	1	2	2
2	cdl 909/13_17/06/2014	cdl 909/13	2014-06-17	2013	2	2	2	48	2	1	2013-03-19	455	2	2	2	2
2	cdl 659/12_17/06/2014	cdl 659/12	2014-06-17	2012	3	2	2	61	3	1	2014-03-22	87	1	1	2	2
2	cdl 146/09_17/06/2014	cdl 146/09	2014-06-17	2009	6	2	2	52	3	2	2013-08-13	308	2	2	2	1
2	cdl 075/09_17/06/2014	cdl 075/09	2014-06-17	2009	6	2	2	48	2	2	2014-02-12	125	2	2	2	2
2	cdl 952/13_17/06/2014	cdl 952/13	2014-06-17	2013	2	2	1	52	3	1	2014-05-21	27	1	1	2	2
2	cdl 122/09_18/06/2014	cdl 122/09	2014-06-18	2009	6	2	2	56	3	1	2013-10-10	251	1	1	2	2
2	cdl 311/11_18/06/2014	cdl 311/11	2014-06-18	2011	4	2	1	76	3	1	2014-04-29	50	2	2	2	2
2	cdl 712/12_18/06/2014	cdl 712/12	2014-06-18	2012	3	2	2	34	2	1	2013-04-24	420	1	1	2	2
2	cdl 216/10_18/06/2014	cdl 216/10	2014-06-18	2010	5	2	1	50	3	1	2013-12-30	170	2	2	2	2
2	cdl 241/10_18/06/2014	cdl 241/10	2014-06-18	2010	5	2	2	46	2	1	2014-04-23	56	2	2	2	2
2	cdl 005/08_19/06/2014	cdl 005/08	2014-06-19	2008	7	2	2	58	3	1	2013-08-21	302	2	2	2	2
2	cdl 776/12_19/06/2014	cdl 776/12	2014-06-19	2012	3	2	2	57	3	1	2014-05-09	41	2	2	2	2
2	cdl 885/13_19/06/2014	cdl 885/13	2014-06-19	2013	2	2	2	49	2	1	2013-10-03	259	2	2	2	2
2	cdl 196/10_20/06/2014	cdl 196/10	2014-06-20	2010	5	2	1	25	2	5			2	2	2	2
2	cdl 483/11_20/06/2014	cdl 483/11	2014-06-20	2011	4	2	2	57	3	3	2013-06-24	361	1	1	2	2
2	cdl 1076/13_20/06/2014	cdl 1076/13	2014-06-20	2013	2	2	1	43	2	2	2013-09-26	267	1	1	2	1
2	cdl 520/11_20/06/2014	cdl 520/11	2014-06-20	2011	4	2	2	38	2	1	2013-01-13	523	1	1	2	2
2	cdl 336/11_20/06/2014	cdl 336/11	2014-06-20	2011	4	2	2	27	2	1	2013-06-07	378	1	1	2	2
2	cdl 368/11_20/06/2014	cdl 368/11	2014-06-20	2011	4	2	2	40	2	1	2014-01-09	162	2	2	2	2
2	cdl 257/11_23/06/2014	cdl 257/11	2014-06-23	2011	4	2	1	44	2	1	2014-05-26	28	2	2	2	2
2	cdl 1037/13_23/06/2014	cdl 1037/13	2014-06-23	2013	2	2	2	49	2	1	2013-08-20	307	2	2	2	2
2	cdl 1014/13_23/06/2014	cdl 1014/13	2014-06-23	2013	2	2	1	42	2	1	2013-08-12	315	2	2	2	2
2	cdl 651/12_23/06/2014	cdl 651/12	2014-06-23	2012	3	2	2	52	3	2	2013-05-20	399	2	2	2	1
2	cdl 185/10_24/06/2014	cdl 185/10	2014-06-24	2010	5	2	1	52	3	1	2013-01-09	531	1	1	2	2
2	cdl 729/12_24/06/2014	cdl 729/12	2014-06-24	2012	3	2	2	44	2	1	2013-01-04	536	1	1	2	2
2	cdl 1244/14_25/06/2014	cdl 1244/14	2014-06-25	2014	1	2	2	38	2	1	2014-05-14	42	2	2	2	2
2	cdl 912/13_25/06/2014	cdl 912/13	2014-06-25	2013	2	2	2	35	2	1	2014-03-25	92	1	1	2	2
2	cdl 308/11_26/06/2014	cdl 308/11	2014-06-26	2011	4	2	2	33	2	1	2013-10-17	252	1	1	2	2
2	cdl 781/12_26/06/2014	cdl 781/12	2014-06-26	2012	3	2	2	77	3	1	2013-06-27	364	1	1	2	2
2	cdl 033/08_26/06/2014	cdl 033/08	2014-06-26	2008	7	2	2	47	2	1	2013-08-01	329	1	1	2	2
2	cdl 1196/14_27/06/2014	cdl 1196/14	2014-06-27	2014	1	2	2	38	2	3			2	2	2	2
2	cdl 1219/14_27/06/2014	cdl 1219/14	2014-06-27	2014	1	2	2	39	2	1			2	2	2	2
2	cdl 1261/14_02/06/2014	cdl 1261/14	2014-06-02	2014	1	2	2	70	3	2	2014-06-03	-1	2	2	2	2
2	cdl 249/11_25/06/2014	cdl 249/11	2014-06-25	2011	4	2	2	49	2	1	2014-03-21	96	2	2	2	2
2	cdl 557/11_25/06/2014	cdl 557/11	2014-06-25	2011	4	2	1	80	3	1	2014-05-20	36	2	2	2	2
2	cdl 763/12_30/06/2014	cdl 763/12	2014-06-30	2012	3	2	2	56	3	1	2013-01-07	539	1	1	2	2
2	cdl 1237/14_30/06/2014	cdl 1237/14	2014-06-30	2014	1	2	2	8	1	3			2	2	2	2
2	cdl 204/11_30/06/2014	cdl 204/11	2014-06-30	2011	4	2	2	44	2	1	2013-02-15	500	1	1	2	2
2	cdl 953/13_01/07/2014	cdl 953/13	2014-07-01	2013	2	2	2	46	2	1	2013-05-21	406	1	1	2	2
2	cdl 793/12_01/07/2014	cdl 793/12	2014-07-01	2012	3	2		46	2	1	2013-10-14	260	1	1	2	2
2	cdl 1234/14_01/07/2014	cdl 1234/14	2014-07-01	2014	1	2	2	37	2	3			2	2	2	2
2	cdl 315/11_01/07/2014	cdl 315/11	2014-07-01	2011	4	2	1	68	3	1	2013-01-19	528	1	1	2	2
2	cdl 707/12_02/07/2014	cdl 707/12	2014-07-02	2012	3	2	1	68	3	1	2014-06-04	28	2	2	2	2
2	cdl 623/12_02/07/2014	cdl 623/12	2014-07-02	2012	3	2	2	62	3	2	2014-01-14	169	2	2	2	2
2	cdl 914/13_02/07/2014	cdl 914/13	2014-07-02	2013	2	2	1	61	3	1	2013-03-28	461	1	1	2	2
2	cdl 728/12_02/07/2014	cdl 728/12	2014-07-02	2012	3	2	2	47	2	1	2014-02-11	141	2	2	2	2
2	cdl 152/09_02/07/2014	cdl 152/09	2014-07-02	2009	6	2	2	63	3	1	2013-01-01	547	1	1	2	2
2	cdl 840/12_02/07/2014	cdl 840/12	2014-07-02	2012	3	2	1	66	3	1	2013-08-21	315	2	2	2	2
2	cdl 1218/14_02/07/2014	cdl 1218/14	2014-07-02	2014	1	2	2	45	2	2	2014-03-25	99	2	2	2	2
2	cdl 081/09_03/07/2014	cdl 081/09	2014-07-03	2009	6	2	2	47	2	1	2013-10-21	255	2	2	2	2
2	cdl 047/08_03/07/2014	cdl 047/08	2014-07-03	2008	7	2	1	57	3	2	2014-01-09	175	2	2	2	2
2	cdl 767/12_03/07/2014	cdl 767/12	2014-07-03	2012	3	2	1	65	3	1	2014-01-06	178	2	2	2	2
2	cdl 523/11_03/07/2014	cdl 523/11	2014-07-03	2011	4	2	2	63	3	1	2013-06-21	377	1	1	2	2
2	cdl 1106/13_07/07/2014	cdl 1106/13	2014-07-07	2013	2	2	2	42	2	1	2013-10-28	252	2	2	2	2
2	cdl 535/11_07/07/2014	cdl 535/11	2014-07-07	2011	4	2	2	35	2	1	2014-04-22	76	2	2	2	2
2	cdl 662/12_07/07/2014	cdl 662/12	2014-07-07	2012	3	2	2	42	2	1	2013-05-20	413	1	1	2	2
2	cdl 115/09_04/07/2014	cdl 115/09	2014-07-04	2009	6	2	2	68	3	1	2014-04-14	81	2	2	2	2
2	cdl 596/12_04/07/2014	cdl 596/12	2014-07-04	2012	3	2	2	59	3	2	2014-01-08	177	2	2	2	2
2	cdl 261/11_04/07/2014	cdl 261/11	2014-07-04	2011	4	2	1	55	3	1	2013-10-18	259	2	2	2	2
2	cdl 130/09_08/07/2014	cdl 130/09	2014-07-08	2009	6	2	2	53	3	1	2013-09-20	291	2	2	2	2
2	cdl 309/11_08/07/2014	cdl 309/11	2014-07-08	2011	4	2	2	40	2	1	2013-07-31	342	2	2	2	2
2	cdl 437/11_08/07/2014	cdl 437/11	2014-07-08	2011	4	2	2	40	2	1	2013-10-23	258	2	2	2	2
2	cdl 1215/14_09/07/2014	cdl 1215/14	2014-07-09	2014	1	2	2	28	2	1	2014-03-21	110	2	2	2	2
2	cdl 1139/13_09/07/2014	cdl 1139/13	2014-07-09	2013	2	2	1	40	2	1	2013-12-17	204	2	2	2	2
2	cdl 1055/13_09/07/2014	cdl 1055/13	2014-07-09	2013	2	2	2	54	3	2	2014-06-26	13	2	2	2	2
2	cdl 1161/14_09/07/2014	cdl 1161/14	2014-07-09	2014	1	2	2	28	2	1	2014-02-07	152	2	2	2	2
2	cdl 658/12_09/07/2014	cdl 658/12	2014-07-09	2012	3	2	2	61	3	1	2013-01-25	530	1	1	2	2
2	cdl 200/10_17/07/2014	cdl 200/10	2014-07-17	2010	5	2	2	41	2	1	2014-07-03	14	2	2	2	2
2	cdl 294/11_17/07/2014	cdl 294/11	2014-07-17	2011	4	2	2	26	2	1	2013-01-01	562	1	1	2	2
2	cdl 310/11_14/07/2014	cdl 310/11	2014-07-14	2011	4	2	2	60	3	1	2013-09-20	297	2	2	2	2
2	cdl 935/13_14/07/2014	cdl 935/13	2014-07-14	2013	2	2	1	38	2	1	2013-05-02	438	1	1	2	2
2	cdl 1082/12_10/07/2014	cdl 1082/12	2014-07-10	2012	3	2	2			1	2013-02-15	510	1	1	2	2
2	cdl 1019/13_16/07/2014	cdl 1019/13	2014-07-16	2013	2	2	1	62	3	1	2014-07-02	14	2	2	2	2
2	cdl 1201/14_15/07/2014	cdl 1201/14	2014-07-15	2014	1	2	1	34	2	4			2	2	2	2
2	cdl 1121/13_15/07/2014	cdl 1121/13	2014-07-15	2013	2	2	1	56	3	3	2013-11-14	243	2	2	2	2
2	cdl 1041/13_15/07/2014	cdl 1041/13	2014-07-15	2013	2	2	2	38	2	1	2013-08-21	328	1	1	2	2
2	cdl 1266/14_16/07/2014	cdl 1266/14	2014-07-16	2014	1	2	2			1	2014-06-04	42	2	2	2	2
2	cdl 170/10_16/07/2014	cdl 170/10	2014-07-16	2010	5	2	2	44	2	1	2014-01-23	174	2	2	2	2
2	cdl 038/08_16/07/2014	cdl 038/08	2014-07-16	2008	7	2	2	45	2	3	2013-06-26	385	1	1	2	2
2	cdl 382_16/07/2014	cdl 382/11	2014-07-16	2011	4	2	1			1			2	2	2	2
2	cdl 1298/14_17/07/2014	cdl 1298/14	2014-07-17	2014	1	1	2	26	2	3			2	2	2	2
2	cdl 134/09_17/07/2014	cdl 134/09	2014-07-17	2009	6	2	2	40	2	1	2013-10-29	261	2	2	2	2
2	cdl 492/11_18/07/2014	cdl 492/11	2014-07-18	2011	4	2	2	47	2	1	2013-03-12	493	1	1	2	2
2	cdl 1134/13_18/07/2014	cdl 1134/13	2014-07-18	2013	2	2	2	36	2	1	2013-11-27	233	2	2	2	2
2	cdl 332/11_18/07/2014	cdl 332/11	2014-07-18	2011	4	2	2	62	3	1	2013-09-11	310	1	1	2	2
2	cdl 1217/14_18/07/2014	cdl 1217/14	2014-07-18	2014	1	2	2	27	2	1	2014-03-24	116	2	2	2	2
2	cdl 1212/14_21/07/2014	cdl 1212/14	2014-07-21	2014	1	2	2	37	2	1	2014-03-13	130	2	2	2	2
2	cdl 787/12_21/07/2014	cdl 787/12	2014-07-21	2012	3	2	1	5	1	3			2	2	2	2
2	cdl 862/12_21/07/2014	cdl 862/12	2014-07-21	2012	3	2	2	22	2	1	2013-08-22	333	1	1	2	2
2	cdl 257/11_21/07/2014	cdl 257/11	2014-07-21	2011	4	2	1	44	2	1	2014-05-26	56	2	2	2	2
2	cdl 1131/13_21/07/2014	cdl 1131/13	2014-07-21	2013	2	2	2	52	3	2	2013-12-20	213	2	2	2	1
2	cdl 860/12_22/07/2014	cdl 860/12	2014-07-22	2012	3	2	2	42	2	1	2013-11-12	252	2	2	2	2
2	cdl 496/11_22/07/2014	cdl 496/11	2014-07-22	2011	4	2	1	59	3	1	2013-06-18	399	1	1	2	2
2	cdl 144/09_22/07/2014	cdl 144/09	2014-07-22	2009	6	2	2	48	2	1	2013-09-09	316	2	2	2	2
2	cdl 800/12_22/07/2014	cdl 800/12	2014-07-22	2012	3	2	2	55	3	2	2014-01-07	196	2	2	2	1
2	cdl 386/11_23/07/2014	cdl 386/11	2014-07-23	2011	4	2	1	62	3	1	2013-07-25	363	1	1	2	2
2	cdl 370/11_23/07/2014	cdl 370/11	2014-07-23	2011	4	2	2	55	3	1	2014-04-30	84	2	2	2	2
2	cdl 166/10_23/07/2014	cdl 166/10	2014-07-23	2010	5	2	2	67	3	1	2013-08-01	356	2	2	2	2
2	cdl 1261/14_24/07/2014	cdl 1261/14	2014-07-24	2014	1	2	2	70	3	2	2014-06-03	51	2	2	2	2
2	cdl 1066/13_24/07/2014	cdl 1066/13	2014-07-24	2013	2	2	1			3			2	2	2	2
2	cdl 473/11_24/07/2014	cdl 473/11	2014-07-24	2011	4	2	2			1	2013-01-01	569	1	1	2	2
2	cdl 126/09_24/07/2014	cdl 126/09	2014-07-24	2009	6	2	1	58	3	1	2014-07-09	15	2	2	2	2
2	cdl 699/12_25/07/2014	cdl 699/12	2014-07-25	2012	3	2	1	54	3	1	2014-05-02	84	2	2	2	2
2	cdl 772/12_25/07/2014	cdl 772/12	2014-07-25	2012	3	2	1	56	3	2	2014-05-29	57	2	2	2	2
2	cdl 1178/14_28/07/2014	cdl 1178/14	2014-07-28	2014	1	2	2	34	2	1			2	2	2	2
2	cdl 961/13_28/07/2014	cdl 961/13	2014-07-28	2013	2	2	1	49	2	1	2013-11-05	265	2	2	2	2
2	cdl 1220/14_28/07/2014	cdl 1220/14	2014-07-28	2014	1	2	2	40	2	3			2	2	2	2
2	cdl 851/12_30/07/2014	cdl 851/12	2014-07-30	2012	3	2	2	42	2	1	2013-08-02	362	1	1	2	2
2	cdl 164/10_30/07/2014	cdl 164/10	2014-07-30	2010	5	2	1	56	3	1	2014-01-08	203	2	2	2	2
2	cdl 673/12_31/07/2014	cdl 673/12	2014-07-31	2012	3	2	1	60	3	1	2013-10-04	300	2	2	2	2
2	cdl 183/10_31/07/2014	cdl 183/10	2014-07-31	2010	5	2	2			2	2014-06-13	48	2	2	2	2
2	cdh 342/09_01/08/2014	cdh 342/09	2014-08-01	2009	6	2	2			1	2013-05-08	450	1	1	2	2
2	cdl 036/08_01/08/2014	cdl 036/08	2014-08-01	2008	7	2	2			5			2	2	2	2
2	cdl 126/09_01/08/2014	cdl 126/09	2014-08-01	2009	6	2	1	58	3	1	2014-07-09	23	2	2	2	2
2	cdl 255/11_05/08/2014	cdl 255/11	2014-08-05	2011	4	2	2			1	2014-02-13	173	2	2	2	2
2	cdl 129/14_05/08/2014	cdl 129/14	2014-08-05	2014	1	2	2	41	2	1	2014-07-08	28	2	2	2	2
2	cdl 519/11_05/08/2014	cdl 519/11	2014-08-05	2011	4	2	1	56	3	3	2014-05-13	84	2	2	2	2
2	cdl 1250/14_05/08/2014	cdl 1250/14	2014-08-05	2014	1	2	1	60	3	3	2014-05-19	78	2	2	2	2
2	cdl 1290/14_05/08/2014	cdl 1290/14	2014-08-05	2014	1	2	2	32	2	3			2	2	2	2
2	cdl 1167/14_05/08/2014	cdl 1167/14	2014-08-05	2014	1	2	1	29	2	3			2	2	2	2
2	cdl 1232/14_05/08/2014	cdl 1232/14	2014-08-05	2014	1	2	2			1	2014-04-09	118	2	2	2	2
2	cdl 1297/14_05/08/2014	cdl 1297/14	2014-08-05	2014	1	2	2	50	3	2			1	1	1	2
2	cdl 225/10_05/08/2014	cdl 225/10	2014-08-05	2010	5	2	2	51	3	1	2013-07-29	372	1	1	2	2
2	cdl 1164/14_05/08/2014	cdl 1164/14	2014-08-05	2014	1	2	2	46	2	2	2014-06-12	54	2	2	2	2
2	cdl 440/11_06/08/2014	cdl 440/11	2014-08-06	2011	4	2	2	82	3	1	2014-02-18	169	2	2	2	2
2	cdl 727/12_06/08/2014	cdl 727/12	2014-08-06	2012	3	2	2	49	2	2	2014-07-23	14	2	2	2	2
2	cdl 083/09_06/08/2014	cdl 083/09	2014-08-06	2009	6	2	2			3			2	2	2	2
2	cdl 749/12_06/08/2014	cdl 749/12	2014-08-06	2012	3	2	2	73	3	1	2014-06-12	55	2	2	2	2
2	cdl 1300/14_06/08/2014	cdl 1300/14	2014-08-06	2014	1	2	2	42	2	2	2014-07-23	14	2	2	2	2
2	cdl 022/08_06/08/2014	cdl 022/08	2014-08-06	2008	7	2	2	49	2	1	2013-09-26	314	1	1	2	2
2	cdl 430/11_07/08/2014	cdl 430/11	2014-08-07	2011	4	2	2	55	3	1	2013-08-13	359	1	1	2	2
2	cdl 122/09_07/08/2014	cdl 122/09	2014-08-07	2009	6	2	2	48	2	1	2014-06-18	50	2	2	2	2
2	cdl 1147/13_07/08/2014	cdl 1147/13	2014-08-07	2013	2	2	2			2	2013-12-10	240	1	1	1	2
2	cdl 1137/13_07/08/2014	cdl 1137/13	2014-08-07	2013	2	2	2			3			2	2	2	2
2	cdl 884/13_15/08/2014	cdl 884/13	2014-08-15	2013	2	2	1	54	3	1	2013-03-09	524	1	1	2	2
2	cdl 613/12_15/08/2014	cdl 613/12	2014-08-15	2012	3	2	1	36	2	1	2013-12-09	249	1	1	2	2
2	cdl 991/13_15/08/2014	cdl 991/13	2014-08-15	2013	2	2	1	50	3	1	2014-05-21	86	2	2	2	2
2	cdl 197/10_15/08/2014	cdl 197/10	2014-08-15	2010	5	2	2	56	3	2	2013-10-10	309	1	1	1	2
2	cdl 236/10_15/08/2014	cdl 236/10	2014-08-15	2010	5	2	1			1	2014-02-13	183	2	2	2	2
2	cdl 313/11_15/08/2014	cdl 313/11	2014-08-15	2011	4	2	2	54	3	1	2014-06-01	75	1	1	2	2
2	cdl 252/11_15/08/2014	cdl 252/11	2014-08-15	2011	4	2	2	52	3	1	2013-08-14	366	1	1	2	2
2	cdl 646/12_13/08/2014	cdl 646/12	2014-08-13	2012	3	2	2	55	3	1	2013-08-14	364	1	1	2	2
2	cdl 438/11_14/08/2014	cdl 438/11	2014-08-14	2011	4	2	2	52	3	1	2013-12-10	247	1	1	2	2
2	cdl 978/13_12/08/2014	cdl 978/13	2014-08-12	2013	2	2	2	36	2	3			2	2	2	2
2	cdl 1109/13_14/08/2014	cdl 1109/13	2014-08-14	2013	2	2	1	42	2	2	2013-10-29	289	1	1	1	2
2	cdl 935/13_11/08/2014	cdl 935/13	2014-08-11	2013	2	2	1	41	2	1	2014-07-14	28	1	1	2	2
2	cdl 1303/14_13/08/2014	cdl 1303/14	2014-08-13	2014	1	2	2	53	3	1	2014-07-31	13	2	2	2	2
2	cdl 979/13_13/08/2014	cdl 979/13	2014-08-13	2013	2	2	2	56	3	1	2013-07-12	397	2	2	2	2
2	cdl 015/08_14/08/2014	cdl 015/08	2014-08-14	2008	7	2	2	68	3	1	2014-05-16	90	2	2	2	2
2	cdl 486/11_14/08/2014	cdl 486/11	2014-08-14	2011	4	2	1	80	3	1	2013-09-05	343	1	1	2	2
2	cdl 543/11_13/08/2014	cdl 543/11	2014-08-13	2011	4	2	2	45	2	1	2013-08-08	370	1	1	2	2
2	cdl 460/11_13/08/2014	cdl 460/11	2014-08-13	2011	4	2	2	50	3	1	2013-03-12	519	1	1	2	2
2	cdl 2008/13_13/08/2014	cdl 2008/13	2014-08-13	2013	2	2	2	35	2	2			2	2	1	2
2	cdl 2405/14_13/08/2014	cdl 2405/14	2014-08-13	2014	1	2	1			1			2	2	2	2
2	cdh 1694/13_13/08/2014	cdh 1694/13	2014-08-13	2013	2	2	2			1	2014-05-15	90	2	2	2	2
1	cdh 427/10_13/08/2014	cdh 427/10	2014-08-13	2010	5	2	2	56	3	1	2013-08-14	364	1	1	2	2
1	cdh 036/08_12/08/2014	cdh 036/08	2014-08-12	2008	7	2	2	52	3	1	2014-02-25	168	2	2	2	2
1	cdh 1031/11_13/08/2014	cdh 1031/11	2014-08-13	2011	4	2	2	50	3	1			2	2	2	2
1	cdh 14/09_07/08/2014	cdh 14/09	2014-08-07	2009	6		2	46	2	3			2	2	2	2
1	cdh 567/10_11/08/2014	cdh 567/10	2014-08-11	2010	5			15	1	5			2	2	2	2
1	cdh 2579/14_12/08/2014	cdh 2579/14	2014-08-12	2014	1	2	2	72	3	1	2014-07-15	28	2	2	2	2
1	cdh 1674/13_15/08/2014	cdh 1674/13	2014-08-15	2013	2	2	1	25	2	2	2014-01-06	221	1	1	1	2
1	cdh 2524/14_14/08/2014	cdh 2524/14	2014-08-14	2014	1	2	2	58	3	1	2014-05-04	102	2	2	2	2
1	cdh 379/10_19/08/2014	cdh 379/10	2014-08-19	2010	5	2	1	66	3	1			2	2	2	2
1	cdg 325/12_11/05/2014	cdg 325/12	2014-05-11	2012	3	2	1	48	2	1			2	2	2	2
1	cdh 1876_11/08/2014	cdh 1876/13	2014-08-11	2013	2	2	1	35	2	1	2014-05-05	98	2	2	2	2
1	cdh 2508/14_11/08/2014	cdh 2508/14	2014-08-11	2014	1	2	2	23	2	1	2014-05-16	87	2	2	2	2
1	cdh 2238/13_12/08/2014	cdh 2238/13	2014-08-12	2013	2	2	2	61	3	2	2014-02-25	168	2	2	1	2
1	cdh 068/09_12/08/2014	cdh 068/09	2014-08-12	2009	6	2	2	69	3	1	2014-02-25	168	1	1	2	2
1	cdh 1515/13_02/05/2014	cdh 1515/13	2014-05-02	2013	2	2	2	57	3	1	2013-04-04	393	2	2	2	2
1	cdh 169/09_02/05/2014	cdh 169/09	2014-05-02	2009	6	2	2	56	3	1	2013-01-25	462	1	1	2	2
1	cdh 1515/13_02/05/2014	cdh 1515/13	2014-05-02	2013	2	2	2	29	2	1	2013-04-15	382	2	2	2	2
1	cdh 1836/13_02/05/2014	cdh 1836/13	2014-05-02	2013	2	2	1	65	3	1	2013-08-05	270	2	2	2	2
1	cdh 669/11_02/05/2014	cdh 669/11	2014-05-02	2011	4	2	2	36	2	1	2013-03-21	407	2	2	2	2
1	cdh 2436/14_02/05/2014	cdh 2436/14	2014-05-02	2014	1	2	2			1	2014-04-07	25	2	2	2	2
1	cdh 553/10_02/05/2014	cdh 553/10	2014-05-02	2010	5	2	1	43	2	1			2	2	2	2
1	cdh 1260/12_05/05/2014	cdh 1260/12	2014-05-05	2012	3	2	2	38	2	3			2	2	2	2
1	cdh 137/09_05/05/2014	cdh 137/09	2014-05-05	2009	6	2	2	47	2	1	2014-02-10	84	2	2	2	2
1	cdh 2012/13_05/05/2014	cdh 2012/13	2014-05-05	2013	2	2	1	47	2	1			1	1	2	2
1	cdg 366/12_05/05/2014	cdg 366/12	2014-05-05	2012	3	2	2	49	2	1	2013-08-01	277	1	1	2	2
1	cdh 489/10_05/05/2014	cdh 489/10	2014-05-05	2010	5	2	2	13	1	3			2	2	2	2
1	cdh 1933/13_05/05/2014	cdh 1933/13	2014-05-05	2013	2	2	2	34	2	2	2013-09-04	243	1	1	1	2
1	cdh 1121/12_06/05/2014	cdh 1121/12	2014-05-06	2012	3	2	2	65	3	2	2013-10-22	196	1	1	2	1
1	cdh 600/10_06/05/2014	cdh 600/10	2014-05-06	2010	5	2	2	68	3	1			1	1	2	2
1	cdg 412/12_06/05/2014	cdg 412/12	2014-05-06	2012	3	2	1	3	1	4			2	2	2	2
1	cdh 191/09_06/05/2014	cdh 191/09	2014-05-06	2009	6	2	2			1	2013-10-29	189	1	1	2	2
1	cdh 2420/14_06/05/2014	cdh 2420/14	2014-05-06	2014	1	2	1			2	2014-03-02	65	2	2	2	2
1	cdh 2396/14_07/05/2014	cdh 2396/14	2014-05-07	2014	1	2				1	2014-03-11	57	2	2	2	2
1	cdh 263/09_07/05/2014	cdh 263/09	2014-05-07	2009	6	2	2	49	2	1	2013-08-07	273	1	1	2	2
1	cdh 1443/13_08/05/2014	cdh 1443/13	2014-05-08	2013	2	2	2	52	3	1			2	2	2	2
1	cdh 2126/13_08/05/2014	cdh 2126/13	2014-05-08	2013	2	2	1	51	3	1	2014-04-25	13	2	2	2	2
1	cdh 938/11_08/05/2014	cdh 938/11	2014-05-08	2011	4	2	2	59	3	1	2013-11-27	162	2	2	2	2
1	cdh 2162/14_08/05/2014	cdh 2162/14	2014-05-08	2014	1	2	1	42	2	2			1	1	1	2
1	cdh 2350/14_08/05/2014	cdh 2350/14	2014-05-08	2014	1	2	1	57	3	1	2014-02-25	72	2	2	2	2
1	cdh 685/11_08/05/2014	cdh 685/11	2014-05-08	2011	4	2	2	45	2	3	2013-01-01	492	1	1	2	2
1	cdh 836/11_09/05/2014	cdh 836/11	2014-05-09	2011	4	2	2	41	2	1	2014-04-12	27	2	2	2	2
1	cdh 355/09_09/05/2014	cdh 355/09	2014-05-09	2009	6	2	2	45	2	1			1	1	2	2
1	cdh 2016/13_09/05/2014	cdh 2016/13	2014-05-09	2013	2	2	2	57	3	1	2013-11-29	161	2	2	2	2
1	cdh 834/11_12/05/2014	cdh 834/11	2014-05-12	2011	4	2	1	44	2	2			2	2	2	2
1	cdh 1930/13_12/06/2014	cdh 1930/13	2014-06-12	2013	2	2	2	29	2	2			2	2	2	2
1	cdh 2203/14_12/05/2014	cdh 2203/14	2014-05-12	2014	1	2	2	54	3	1	2013-11-26	167	2	2	2	2
1	cdh 454/10_13/05/2014	cdh 454/10	2014-05-13	2010	5	2	2	39	2	1			2	2	2	2
1	cdh 1668/13_13/05/2014	cdh 1668/13	2014-05-13	2013	2	2	1	45	2	1			2	2	2	2
1	cdh 2031/13_14/05/2013	cdh 2031/13	2013-05-14	2013	2	2	1	60	3	1	2013-09-24	-133	2	2	2	2
1	cdh 506/10_14/05/2014	cdh 506/10	2014-05-14	2010	5	2				2			2	2	2	2
1	cdh 1260/14_14/05/2014	cdh 1260/14	2014-05-14	2014	1	2	2	38	2	3			2	2	2	2
1	cdh 2459/14_14/05/2014	cdh 2459/14	2014-05-14	2014	1	2				2			2	2	2	2
1	cdh 2152/13_14/05/2014	cdh 2152/13	2014-05-14	2013	2	2	1	35	2	1	2013-11-07	188	2	2	2	2
1	cdh 2246/14_14/05/2014	cdh 2246/14	2014-05-14	2014	1	2		44	2	1	2014-01-06	128	2	2	2	2
1	cdh 1692/13_14/05/2014	cdh 1692/13	2014-05-14	2013	2	2	2	45	2	1	2013-03-23	417	2	2	2	2
1	cdh 1476/13_15/05/2014	cdh 1476/13	2014-05-15	2013	2	2	1	37	2	1	2013-12-16	150	2	2	2	2
1	cdh 2142/13_15/05/2014	cdh 2142/13	2014-05-15	2013	2	2	2	48	2	1			2	2	2	2
1	cdh 2509/14_16/05/2014	cdh 2509/14	2014-05-16	2014	1	2	2	19	2	3			2	2	2	2
1	cdh 2163/13_16/05/2014	cdh 2163/13	2014-05-16	2013	2	2	1	31	2	3			2	2	2	2
1	cdh 1676/13_16/05/2014	cdh 1676/13	2014-05-16	2013	2	2	1	50	3	3			2	2	2	2
1	cdh 370/10_19/05/2014	cdh 370/10	2014-05-19	2010	5	2	2	57	3	1	2014-05-05	14	2	2	2	2
1	cdh 1836/13_19/05/2014	cdh 1836/13	2014-05-19	2013	2	2	1	65	3	1			2	2	2	2
1	cdh 1684/13_20/05/2014	cdh 1684/13	2014-05-20	2013	2	2	2	48	2	3			2	2	2	2
1	cdh 036/08_20/05/2014	cdh 036/08	2014-05-20	2008	7	2	2	52	3	1	2014-02-25	84	2	2	2	2
1	cdh 1553/13_20/05/2014	cdh 1553/13	2014-05-20	2013	2	2	1	51	3	1	2013-08-13	280	2	2	2	2
1	cdg 320/12_20/05/2014	cdg 320/12	2014-05-20	2012	3	2	2	46	2	1	2013-10-28	204	2	2	2	2
1	cdg 466/10_20/05/2014	cdg 466/10	2014-05-20	2010	5	2	2	52	3	1	2013-09-25	237	2	2	2	2
1	cdh 1623/13_20/05/2014	cdh 1623/13	2014-05-20	2013	2	2	2	35	2	3			2	2	2	2
1	cdh 773/14_20/05/2014	cdh 773/14	2014-05-20	2014	1	2	1	58	3	2	2014-05-20	0	2	2	2	2
1	cdh 1078/12_20/05/2014	cdh 1078/12	2014-05-20	2012	3	2	2	49	2	1	2013-07-30	294	2	2	2	2
1	cdg 57/10_21/05/2014	cdg 57/10	2014-05-21	2010	5	2	2	47	2	3			2	2	2	2
1	cdg 1939/13_21/05/2014	cdg 1939/13	2014-05-21	2013	2	2	2	37	2	3			2	2	2	2
1	cdh 565/10_21/05/2014	cdh 565/10	2014-05-21	2010	5	2	2	52	3	1	2013-01-11	495	1	1	2	2
1	cdh 2100/13_27/05/2014	cdh 2100/13	2014-05-27	2013	2	2	2			3			2	2	2	2
1	cdh 1684/13_28/05/2014	cdh 1684/13	2014-05-28	2013	2	2	2	42	2	3			2	2	2	2
1	cdh 2280/14_28/05/2014	cdh 2280/14	2014-05-28	2014	1	2	2	53	3	1	2014-01-21	127	2	2	2	2
1	cdg 409_28/05/2014	cdg 409/12	2014-05-28	2012	3	2	2	58	3	2	2014-05-28	0	2	2	2	2
1	cdh 2464/14_28/05/2014	cdh 2464/14	2014-05-28	2014	1	2	2	32	2	2			2	2	2	2
1	cdh 1331/12_29/05/2014	cdh 1331/12	2014-05-29	2012	3	2	2	47	2	1			1	1	2	2
1	cdh 374/10_29/05/2014	cdh 374/10	2014-05-29	2010	5	2	2	50	3	1	2014-02-20	98	2	2	2	2
1	cdh 2416/14_29/05/2014	cdh 2416/14	2014-05-29	2014	1	2	2	47	2	1	2014-03-21	69	2	2	2	2
1	cdh 2464/14_29/05/2014	cdh 2464/14	2014-05-29	2014	1	2	2	30	2	2			1	1	1	2
1	cdh 1750/13_29/05/2014	cdh 1750/13	2014-05-29	2013	2	2	2	32	2	1	2013-06-06	357	1	1	2	2
1	cdh 1373/12_30/05/2014	cdh 1373/12	2014-05-30	2012	3	2	1	47	2	3			2	2	2	2
1	cdh 772/11_30/05/2014	cdh 772/11	2014-05-30	2011	4	2	2	48	2	1	2014-08-27	-89	1	1	1	2
1	cdh 2354/14_03/06/2014	cdh 2354/14	2014-06-03	2014	1	2	1			1	2014-02-26	97	2	2	2	2
1	cdh 335/09_03/06/2014	cdh 335/09	2014-06-03	2009	6	2	2	50	3	1	2013-10-30	216	2	2	2	2
1	cdh 1855/13_03/06/2014	cdh 1855/13	2014-06-03	2013	2	2	2	65	3	1			2	2	2	2
1	cdh 1681/13_03/06/2014	cdh 1681/13	2014-06-03	2013	2	2	2	54	3	1	2013-11-18	197	2	2	2	2
1	cdh 120/09_03/06/2014	cdh 120/09	2014-06-03	2009	6	2	2	50	3	3			2	2	2	2
1	cdh 1169/12_03/06/2014	cdh 1169/12	2014-06-03	2012	3	2	1	55	3	1	2014-05-06	28	2	2	2	2
1	cdg 1355/12_03/06/2014	cdg 1355/12	2014-06-03	2012	3	2	2	39	2	1	2013-09-24	252	1	1	1	2
1	cdh 1716/13_03/06/2014	cdh 1716/13	2014-06-03	2013	2	2	1	65	3	1			1	1	1	2
1	cdh 2055/13_03/06/2014	cdh 2055/13	2014-06-03	2013	2	2	2	70	3	1	2013-10-04	242	2	2	2	2
1	cdh 1420/12_03/06/2014	cdh 1420/12	2014-06-03	2012	3	2				2			2	2	2	2
1	cdh 885/11_04/06/2014	cdh 885/11	2014-06-04	2011	4	2	2			2			2	2	2	2
1	cdh 1866/13_04/06/2014	cdh 1866/13	2014-06-04	2013	2	2	1			1	2013-07-24	315	1	1	1	2
1	cdh 2554/14_04/06/2014	cdh 2554/14	2014-06-04	2014	1	1	2	42	2	2			2	2	2	2
1	cdh 1738/13_05/06/2014	cdh 1738/13	2014-06-05	2013	2	2	1	65	3	1	2013-09-27	251	1	1	1	2
1	cdh 2116/13_05/06/2014	cdh 2116/13	2014-06-05	2013	2	2	2	24	2	2			2	2	2	2
1	cdh 1603/14_05/06/2014	cdh 1603/14	2014-06-05	2014	1	2	1	21	2	5			2	2	2	2
1	cdh 1163/12_05/06/2014	cdh 1163/12	2014-06-05	2012	3	2	2	49	2	1	2013-05-17	384	2	2	2	2
1	cdh 2016/13_06/06/2014	cdh 2016/13	2014-06-06	2013	2	2	2	61	3	1	2013-11-29	189	1	1	1	2
1	cdg 110/10_06/06/2014	cdg 110/10	2014-06-06	2010	5	2	1			1	2013-10-25	224	1	1	1	2
1	cdh 805/11_06/06/2014	cdh 805/11	2014-06-06	2011	4	2	2			2	2014-02-06	120	2	2	2	2
1	cdh 2377/14_06/06/2014	cdh 2377/14	2014-06-06	2014	1	2	2	45	2	1	2014-02-28	98	2	2	2	2
1	cdh 2162/13_06/06/2014	cdh 2162/13	2014-06-06	2013	2	2	1	41	2	2			1	1	1	2
1	cdh 2073/13_06/06/2014	cdh 2073/13	2014-06-06	2013	2	2	2	36	2	3	2014-05-27	10	2	2	2	2
1	cdh 2498/14_06/06/2014	cdh 2498/14	2014-06-06	2014	1	2	2			3			2	2	2	2
1	cdh 2013/13_09/06/2014	cdh 2013/13	2014-06-09	2013	2	2	2	54	3	2	2013-09-17	265	1	1	2	1
1	cdh 2318/14_09/06/2014	cdh 2318/14	2014-06-09	2014	1	2	1	51	3	3			2	2	2	2
1	cdh 1756/13_10/06/2014	cdh 1756/13	2014-06-10	2013	2	2	2	29	2	1	2013-06-10	365	1	1	2	2
1	cdh 1780/13_10/06/2014	cdh 1780/13	2014-06-10	2013	2	2	1	54	3	3	2014-03-18	84	2	2	2	2
1	cdh 2041/13_10/06/2014	cdh 2041/13	2014-06-10	2013	2	2	2			1	2013-09-27	256	1	1	2	2
1	cdh 2274/14_11/06/2014	cdh 2274/14	2014-06-11	2014	1	2	2	54	3	1	2014-01-17	145	2	2	2	2
1	cdh 1789/13_11/06/2014	cdh 1789/13	2014-06-11	2013	2	2	1			1	2013-06-25	351	1	1	2	2
1	cdh 2579/14_11/06/2014	cdh 2579/14	2014-06-11	2014	1	1	2	72	3	1			1	1	2	2
1	cdh 820/11_12/06/2014	cdh 820/11	2014-06-12	2011	4	2	2	38	2	1			1	1	2	2
1	cdh 1550/13_12/06/2014	cdh 1550/13	2014-06-12	2013	2	2	2	38	2	3			2	2	2	2
1	cdh 334/09_12/06/2014	cdh 334/09	2014-06-12	2009	6	2	1	78	3	1	2014-06-05	7	2	2	2	2
1	cdh 1876/13_16/06/2014	cdh 1876/13	2014-06-16	2013	2	2	1	36	2	1			2	2	2	2
1	cdh 834/11_16/06/2014	cdh 834/11	2014-06-16	2011	4	2	1	47	2	3			2	2	2	2
1	cdh 2430/14_16/06/2014	cdh 2430/14	2014-06-16	2014	1	2	1	47	2	2			2	2	2	2
1	cdh 1144/12_17/06/2014	cdh 1144/12	2014-06-17	2012	3	2	2			1	2013-09-09	281	2	2	2	2
1	cdh 2216/13_17/06/2014	cdh 2216/13	2014-06-17	2013	2	2	2	44	2	3			2	2	2	2
1	cdh 2469/14_19/06/2014	cdh 2469/14	2014-06-19	2014	1	2	2	42	2	1	2014-04-24	56	2	2	2	2
1	cdh 1573/13_19/06/2014	cdh 1573/13	2014-06-19	2013	2	2	2	33	2	1			2	2	2	2
1	cdh 2164/13_19/06/2014	cdh 2164/13	2014-06-19	2013	2	2	2	44	2	1			1	1	2	2
1	cdh 2419/14_19/06/2014	cdh 2419/14	2014-06-19	2014	1	2	2	41	2	3			2	2	2	2
1	2218/14_20/06/2014	2218/14	2014-06-20	2014	1	2	2	38	2	1			2	2	2	2
2	cdl 1238/14_29/08/2014	cdl 1238/14	2014-08-29	2014	1	2	2	48	2	1	2014-04-28	123	2	2	2	2
2	cdl 367/11_27/08/2014	cdl 367/11	2014-08-27	2011	4	2	1	46	2	3	2013-05-29	455	1	1	2	2
2	cdl 759/12_27/08/2014	cdl 759/12	2014-08-27	2012	3	2	2	56	3	1	2014-08-19	8	1	1	2	2
2	cdl 900/13_27/08/2014	cdl 900/13	2014-08-27	2013	2	2	2	56	3	1	2014-06-12	76	2	2	2	2
2	cdl 1010/13_27/08/2014	cdl 1010/13	2014-08-27	2013	2	2	2	35	2	1	2014-08-13	14	2	2	2	2
2	cdl 1036/13_25/08/2014	cdl 1036/13	2014-08-25	2013	2	2	1	57	3	1	2014-07-25	31	2	2	2	2
2	cdl 1053/13_25/08/2014	cdl 1053/13	2014-08-25	2013	2	2	1	31	2	3			2	2	2	2
2	cdl 793/12_25/08/2014	cdl 793/12	2014-08-25	2012	3	2	1	46	2	1	2014-07-07	49	2	2	2	2
2	cdl 798/12_25/08/2014	cdl 798/12	2014-08-25	2012	3	2	2			2	2014-06-10	76	2	2	2	2
2	cdl 1327/14_25/08/2014	cdl 1327/14	2014-08-25	2014	1	2	2	28	2	1			1	1	2	2
2	cdl 681/12_26/08/2014	cdl 681/12	2014-08-26	2012	3	2	2	30	2	1	2013-08-14	377	1	1	2	2
2	cdl 1257/14_26/08/2014	cdl 1257/14	2014-08-26	2014	1	2	1	55	3	3			2	2	2	2
2	cdl 1233/14_28/08/2014	cdl 1233/14	2014-08-28	2014	1	2	1	60	3	1	2014-04-10	140	2	2	2	2
2	cdl 090/09_28/08/2014	cdl 090/09	2014-08-28	2009	6	2	2	63	3	1	2014-05-12	108	2	2	2	2
2	cdl_28/08/2014	cdl	2014-08-28			2	1	44	2	2	2014-05-20	100	2	2	2	2
1	cdh 1860/13_19/08/2014	cdh 1860/13	2014-08-19	2013	2	2	1	68	3	1			2	2	2	2
1	cdh 2647/14_19/08/2014	cdh 2647/14	2014-08-19	2014	1	2	2			1	2014-07-10	40	2	2	2	2
1	cdh 1560/13_19/08/2014	cdh 1560/13	2014-08-19	2013	2	2	2	45	2	1	2014-08-12	7	2	2	2	2
1	cdh 1500/13_18/08/2014	cdh 1500/13	2014-08-18	2013	2	2	2	51	3	1	2014-06-05	74	2	2	2	2
1	cdh 2436/14_18/08/2014	cdh 2436/14	2014-08-18	2014	1	2	2	37	2	1	2014-04-04	136	2	2	2	2
1	cdh 491/10_18/08/2014	cdh 491/10	2014-08-18	2010	5	2	2			1	2013-08-29	354	1	1	2	2
1	cdg 299/12_20/08/2014	cdg 299/12	2014-08-20	2012	3	2	2	60	3	3	2014-01-23	209	2	2	2	2
1	cdh 1620/13_20/08/2014	cdh 1620/13	2014-08-20	2013	2	2	1	23	2	3			2	2	2	2
1	cdh 1550/13_19/08/2014	cdh 1550/13	2014-08-19	2013	2	2	2	37	2	3			2	2	2	2
1	cdh 2573/14_19/08/2014	cdh 2573/14	2014-08-19	2014	1	2	2	60	3	1	2014-06-10	70	2	2	2	2
1	cdg 386/12_19/08/2014	cdg 386/12	2014-08-19	2012	3	2	1	49	2	1	2014-05-26	85	2	2	2	2
1	cdh 390/10_18/08/2014	cdh 390/10	2014-08-18	2010	5	2	2	42	2	3			2	2	2	2
1	cdh 2293/14_18/08/2014	cdh 2293/14	2014-08-18	2014	1	2	2	40	2	1	2014-01-27	203	2	2	2	2
1	cdh 555/10_20/08/2014	cdh 555/10	2014-08-20	2010	5	2	2	59	3	2	2014-05-14	98	2	2	2	2
1	cdh 2576/14_20/08/2014	cdh 2576/14	2014-08-20	2014	1	2	2			1	2014-06-11	70	2	2	2	2
2	cdl 747/12_18/08/2014	cdl 747/12	2014-08-18	2012	3	2	1	15	1	3			2	2	2	2
2	cdl 786/12_18/08/2014	cdl 786/12	2014-08-18	2012	3	2	2			1	2014-06-09	70	2	2	2	2
2	cdl 257/11_18/08/2014	cdl 257/11	2014-08-18	2011	4	2	1	40	2	1	2014-05-29	81	2	2	2	2
2	cdl 982/13_18/08/2013	cdl 982/13	2013-08-18	2013	2	2	2	27	2	1			2	2	2	2
2	cdl 1267/14_18/08/2014	cdl 1267/14	2014-08-18	2014	1	2	2	36	2	3			2	2	2	2
2	cdl 212/10_18/08/2014	cdl 212/10	2014-08-18	2010	5	2	2	53	3	1	2014-07-10	39	2	2	2	2
2	cdl 257/11_18/08/2014	cdl 257/11	2014-08-18	2011	4	2	1			1	2014-05-26	84	2	2	2	2
2	cdl 1239/14_19/08/2014	cdl 1239/14	2014-08-19	2014	1	2	1	18	2	3			2	2	2	2
2	cdl 1296/14_19/08/2014	cdl 1296/14	2014-08-19	2014	1	2	2	43	2	3			2	2	2	2
2	cdl 201/10_19/08/2014	cdl 201/10	2014-08-19	2010	5	2	2	42	2	1			2	2	2	2
2	cdl 254/11_19/08/2014	cdl 254/11	2014-08-19	2011	4	2	2	57	3	1	2014-05-04	107	2	2	2	2
2	cdl 1244/14_21/08/2014	cdl 1244/14	2014-08-21	2014	1	2	2	38	2	1	2014-05-15	98	2	2	2	2
2	cdl 026/08_21/08/2014	cdl 026/08	2014-08-21	2008	7	2	2	63	3	2	2014-07-25	27	2	2	1	2
2	cdl 1129/13_21/08/2014	cdl 1129/13	2014-08-21	2013	2	2	2	31	2	3			2	2	2	2
2	cdl 820/12_21/08/2014	cdl 820/12	2014-08-21	2012	3	2	1	60	3	1	2013-08-02	384	1	1	2	2
2	cdl 919/13_21/08/2014	cdl 919/13	2014-08-21	2013	2	2	2	48	2	2	2013-04-05	503	1	1	1	2
2	cdl 1160/14_21/08/2014	cdl 1160/14	2014-08-21	2014	1	2	2	31	2	1	2014-01-07	226	1	1	2	2
1	cdh 018/08_23/06/2014	cdh 018/08	2014-06-23	2008	7	2	1	36	2	3	2014-03-17	98	2	2	2	2
1	cdh 2318/14_23/06/2014	cdh 2318/14	2014-06-23	2014	1	2	1			3			2	2	2	2
1	cdh 1638/13_23/06/2014	cdh 1638/13	2014-06-23	2013	2	2	2	48	2	1	2013-05-26	393	1	1	2	2
1	cdh 390/10_23/06/2014	cdh 390/10	2014-06-23	2010	5	2	2	42	2	3			2	2	2	2
1	cdh 1560/13_24/06/2014	cdh 1560/13	2014-06-24	2013	2	2	2	44	2	1			2	2	2	2
1	cdh 598/10_24/06/2014	cdh 598/10	2014-06-24	2010	5	2	2	55	3	2	2014-06-17	7	2	2	2	2
1	cdh 2576/14_24/06/2014	cdh 2576/14	2014-06-24	2014	1	2	1	60	3	1			2	2	2	2
1	cdh 1553/13_24/06/2014	cdh 1553/13	2014-06-24	2013	2	2	1	51	3	1	2013-08-13	315	2	2	2	2
1	cdh 709/11_25/06/2014	cdh 709/11	2014-06-25	2011	4	2	1	53	3	1	2014-04-24	62	2	2	2	2
1	cdg 356/12_25/06/2014	cdg 356/12	2014-06-25	2012	3	2	2	38	2	1	2014-03-06	111	2	2	2	2
1	cdh 2315/14_25/06/2014	cdh 2315/14	2014-06-25	2014	1	2	2	49	2	1	2014-02-04	141	2	2	2	2
1	cdg_25/06/2014	cdg	2014-06-25			2	1	57	3	1	2013-01-13	528	1	1	2	2
1	cdg 193/11_25/06/2014	cdg 193/11	2014-06-25	2011	4	2	2	52	3	2	2014-04-02	84	2	2	2	2
1	cdh 2549/14_25/06/2014	cdh 2549/14	2014-06-25	2014	1	2	2	42	2	1	2014-06-23	2	2	2	2	2
1	cdh 578/10_25/06/2014	cdh 578/10	2014-06-25	2010	5	2	2	49	2	1	2014-01-08	168	2	2	2	2
1	cdh 1681/13_26/06/2014	cdh 1681/13	2014-06-26	2013	2	2	2			1	2013-11-18	220	1	1	2	2
1	cdh 2410/14_26/06/2014	cdh 2410/14	2014-06-26	2014	1	2	1	62	3	1	2014-03-18	100	2	2	2	2
1	cdh 1579/13_27/06/2014	cdh 1579/13	2014-06-27	2013	2	2	2	61	3	1	2013-08-01	330	2	2	2	2
1	cdh 2152/13_25/06/2014	cdh 2152/13	2014-06-25	2013	2	2	2	35	2	1	2013-11-07	230	2	2	2	2
1	cdh 805/11_26/06/2014	cdh 805/11	2014-06-26	2011	4	2	2	54	3	2	2014-02-06	140	2	2	2	2
1	cdh 1859/13_25/06/2014	cdh 1859/13	2014-06-25	2013	2	2	1	28	2	3			2	2	2	2
1	cdh 1973/13_27/06/2014	cdh 1973/13	2014-06-27	2013	2	2	1	14	1	5			2	2	2	2
1	cdh 887/13_30/06/2014	cdh 887/13	2014-06-30	2013	2	2	2	62	3	1	2014-04-14	77	2	2	2	2
1	cdh 1652/13_30/06/2014	cdh 1652/13	2014-06-30	2013	2	2	2	6	1	3			2	2	2	2
1	cdh 1505/13_30/06/2014	cdh 1505/13	2014-06-30	2013	2	2	2	7	1	4			2	2	2	2
1	cdh 1772/13_30/06/2014	cdh 1772/13	2014-06-30	2013	2	2	2	36	2	3			2	2	2	2
1	cdh 1480/13_01/07/2014	cdh 1480/13	2014-07-01	2013	2	2	1	11	1	4			2	2	2	2
1	cdh 614/10_01/07/2014	cdh 614/10	2014-07-01	2010	5	2	2			1	2013-10-28	246	1	1	2	2
1	cdh 355/09_01/07/2014	cdh 355/09	2014-07-01	2009	6	2	2			1	2013-10-30	244	1	1	2	2
1	cdh 1351/12_01/07/2014	cdh 1351/12	2014-07-01	2012	3	2	2	16	1	4			2	2	2	2
1	cdh 390/10_01/07/2014	cdh 390/10	2014-07-01	2010	5	2	2			3			2	2	2	2
1	cdh 1960/13_01/07/2014	cdh 1960/13	2014-07-01	2013	2	2	1	3	1	3			2	2	2	2
1	cdh 454/10_02/07/2014	cdh 454/10	2014-07-02	2010	5	2	2	39	2	1	2013-04-20	438	1	1	2	2
1	cdh 1409/12_02/07/2014	cdh 1409/12	2014-07-02	2012	3	2	2	62	3	1	2013-08-21	315	1	1	2	2
1	cdh 1367/12_02/07/2014	cdh 1367/12	2014-07-02	2012	3	2	2	6	1	3			2	2	2	2
1	cdh 137/09_02/07/2014	cdh 137/09	2014-07-02	2009	6	2	2	47	2	1	2014-02-10	142	2	2	2	2
1	cdh 1053/12_04/07/2014	cdh 1053/12	2014-07-04	2012	3	2	2	45	2	1	2014-04-16	79	2	2	2	2
1	cdh 2377/14_04/07/2014	cdh 2377/14	2014-07-04	2014	1	2	2	45	2	1	2014-02-28	126	2	2	2	2
1	cdh 1325/12_04/07/2014	cdh 1325/12	2014-07-04	2012	3	2	2			2	2013-01-23	527	2	2	1	2
1	cdh 631/10_04/07/2014	cdh 631/10	2014-07-04	2010	5	2	1	40	2	2	2013-10-25	252	2	2	2	1
1	cdh 2063/13_04/07/2014	cdh 2063/13	2014-07-04	2013	2	2	2	30	2	1			1	1	2	2
1	cdh 1350/12_04/07/2014	cdh 1350/12	2014-07-04	2012	3	2	2			2	2013-01-23	527	1	1	1	2
1	cdh 1826/13_08/07/2014	cdh 1826/13	2014-07-08	2013	2	2	2	56	3	1	2013-07-08	365	1	1	2	2
1	cdh 675_08/07/2014	cdh 675/10	2014-07-08	2010	5	2	2	43	2	2	2013-09-24	287	1	1	1	2
1	cdh 1930/13_08/07/2014	cdh 1930/13	2014-07-08	2013	2	2	2	29	2	3			2	2	2	2
1	cdh 1599_09/07/2014	cdh 1599/13	2014-07-09	2013	2	2	2	9	1	3			2	2	2	2
1	cdh 2506/14_10/07/2014	cdh 2506/14	2014-07-10	2014	1	2	2	50	3	3			2	2	2	2
1	cdh 1942/13_10/07/2014	cdh 1942/13	2014-07-10	2013	2	2	2	56	3	2	2013-09-03	310	1	1	1	2
1	cdh 1410/12_10/07/2014	cdh 1410/12	2014-07-10	2012	3	2	2	53	3	2	2013-11-28	224	1	1	1	2
1	cdg 141_21/07/2014	cdg 141	2014-07-21	2011	4	2	2	43	2	1	2014-03-12	131	2	2	2	2
1	cdh 1814/13_15/07/2014	cdh 1814/13	2014-07-15	2013	2	2	1			1	2013-07-01	379	1	1	2	2
1	cdg 356/12_15/07/2014	cdg 356/12	2014-07-15	2012	3	2	2			1	2014-03-06	131	2	2	2	2
1	cdh 2579/14_14/07/2014	cdh 2579/14	2014-07-14	2014	1	2	2			1	2014-06-11	33	1	1	2	2
1	cdh 2129/13_15/07/2014	cdh 2129/13	2014-07-15	2013	2	2	2			2			1	1	2	2
1	cdl 601/12_16/07/2014	cdl 601/12	2014-07-16	2012	3	2	2	57	3	1	2013-11-06	252	1	1	2	2
1	cdg 51/10_16/07/2014	cdg 51/10	2014-07-16	2010	5	2	2	49	2	3			2	2	2	2
1	cdh 1912/13_16/07/2014	cdh 1912/13	2014-07-16	2013	2	2	2			1	2013-09-03	316	1	1	2	2
1	cdh 2471/14_16/07/2014	cdh 2471/14	2014-07-16	2014	1	2	2	23	2	5			2	2	2	2
1	cdh 1623/13_15/07/2013	cdh 1623/13	2013-07-15	2013	2	2	1	35	2	3			2	2	2	2
1	cdh 2163_11/07/2014	cdh 2163/13	2014-07-11	2013	2	2	1	31	2	3			2	2	2	2
1	cdg 79/10_16/07/2014	cdg 79/10	2014-07-16	2010	5	2	2			1	2013-11-30	228	2	2	2	2
1	cdh 506/10_18/07/2014	cdh 506/10	2014-07-18	2010	5	2	1	45	2	3			2	2	2	2
1	cdh 1932/13_17/07/2014	cdh 1932/13	2014-07-17	2013	2	2	2	32	2	3			2	2	2	2
1	cdh 1165/12_18/07/2014	cdh 1165/12	2014-07-18	2012	3	2	2	69	3	1			2	2	2	2
1	cdh 1676/13_18/07/2014	cdh 1676/13	2014-07-18	2013	2	2	2			3			2	2	2	2
1	cdh 1473/13_17/07/2014	cdh 1473/13	2014-07-17	2013	2	2	2	70	3	1	2014-04-07	101	2	2	2	2
1	cdh 1871/13_18/07/2014	cdh 1871/13	2014-07-18	2013	2	2	2			2	2014-01-24	175	2	2	2	2
1	cdh 2626/14_16/07/2014	cdh 2626/14	2014-07-16	2014	1	2	2	25	2	3	2014-07-01	15	2	2	2	2
1	cdh 2440/14_21/07/2014	cdh 2440/14	2014-07-21	2014	1	2	2	28	2	3			2	2	2	2
1	cdh 472/10_21/07/2014	cdh 472/10	2014-07-21	2010	5	2	2	65	3	1	2014-01-06	196	1	1	2	2
1	cdh 1122/12_21/07/2014	cdh 1122/12	2014-07-21	2012	3	2	1	72	3	1	2013-12-17	216	1	1	2	2
1	cdh 2569/14_21/07/2014	cdh 2569/14	2014-07-21	2014	1	2	2	38	2	3			2	2	2	2
1	cdg 088/10_21/07/2014	cdg 088/10	2014-07-21	2010	5	2	2			3	2014-03-31	112	2	2	2	2
1	cdh 1458/13_21/07/2014	cdh 1458/13	2014-07-21	2013	2	2	1	41	2	3			2	2	2	2
1	cdh 2440/14_21/07/2014	cdh 2440/14	2014-07-21	2014	1	2	2	29	2	3			2	2	2	2
1	cdh 2018/13_21/07/2014	cdh 2018/13	2014-07-21	2013	2	2	1	56	3	1	2013-07-19	367	1	1	2	2
1	cdh 2458/14_21/07/2014	cdh 2458/14	2014-07-21	2014	1	2	2	40	2	2	2014-04-16	96	2	2	2	2
1	cdh 2572/14_22/07/2014	cdh 2572/14	2014-07-22	2014	1	2	1	49	2	2	2014-06-10	42	2	2	2	2
1	cdh 2481/14_22/07/2014	cdh 2481/14	2014-07-22	2014	1	2	2	40	2	1	2014-04-30	83	2	2	2	2
1	cdh 197/11_22/07/2014	cdh 197/11	2014-07-22	2011	4	2	2	60	3	1	2013-11-06	258	2	2	2	2
1	cdh 348/09_23/07/2014	cdh 348/09	2014-07-23	2009	6	2	2	41	2	3			2	2	2	2
1	cdh 2549/14_23/07/2014	cdh 2549/14	2014-07-23	2014	1	2	2			1	2014-06-23	30	2	2	2	2
1	cdh 768/11_23/07/2014	cdh 768/11	2014-07-23	2011	4	2	1	49	2	2	2013-07-15	373	1	1	1	2
1	cdh 2409/14_23/07/2014	cdh 2409/14	2014-07-23	2014	1	2	2	45	2	2	2014-03-18	127	2	2	2	2
1	cdg 208/11_28/07/2014	cdg 208/11	2014-07-28	2011	4	2	2	50	3	1	2013-06-11	412	1	1	2	2
1	cdh 2335/14_28/07/2014	cdh 2335/14	2014-07-28	2014	1	2	2	41	2	1	2014-02-12	166	2	2	2	2
1	cdh 1421/12_28/06/2014	cdh 1421/12	2014-06-28	2012	3	2	2	23	2	3			2	2	2	2
1	cdh 1221/12_30/07/2014	cdh 1221/12	2014-07-30	2012	3	2	2			3			2	2	2	2
1	cdh 2597/14_31/07/2014	cdh 2597/14	2014-07-31	2014	1	2	2	34	2	1	2014-06-23	38	2	2	2	2
1	cd 2163/13_31/07/2014	cd 2163/13	2014-07-31	2013	2	2	1	31	2	3			2	2	2	2
1	cdh 1533/13_31/07/2014	cdh 1533/13	2014-07-31	2013	2	2	2	80	3	1	2014-02-11	170	1	2	2	2
1	cdh 1573/13_04/08/2014	cdh 1573/13	2014-08-04	2013	2	2	2	33	2	3			2	2	2	2
1	cdh 1573/13_04/08/2014	cdh 1573/13	2014-08-04	2013	2	2	2	33	2	3			2	2	2	2
1	cdh 1878/13_04/08/2014	cdh 1878/13	2014-08-04	2013	2	2	1			1	2014-07-25	10	1	1	2	2
1	cdh 941/11_04/08/2014	cdh 941/11	2014-08-04	2011	4	2	1	81	3	3			2	2	2	2
1	cdh 2418/14_04/08/2014	cdh 2418/14	2014-08-04	2014	1	2	2	38	2	1			1	1	2	2
1	cdh 1102/12_04/08/2014	cdh 1102/12	2014-08-04	2012	3	2	2	57	3	2	2013-05-15	446	1	1	1	2
1	cdh 237/09_05/08/2014	cdh 237/09	2014-08-05	2009	6	2	1	55	3	1	2014-03-14	144	1	1	2	2
1	cdh 2885/14_08/08/2014	cdh 2885/14	2014-08-08	2014	1	2	2	45	2	1	2014-05-02	98	2	2	2	2
1	cdh 024/08_27/08/2014	cdh 024/08	2014-08-27	2008	7	2	2	58	3	1	2013-12-11	259	1	1	2	2
1	cdh 1269/12_26/08/2014	cdh 1269/12	2014-08-26	2012	3	2	2	38	2	3			2	2	2	2
1	cdh 1380/12_26/08/2014	cdh 1380/12	2014-08-26	2012	3	2	2			1	2014-03-12	167	2	2	2	2
1	cdh 1722/13_26/08/2014	cdh 1722/13	2014-08-26	2013	2	2	2	22	2	3			2	2	2	2
1	cdh 564/10_26/08/2014	cdh 564/10	2014-08-26	2010	5	2	2	46	2	1	2014-05-02	116	2	2	2	2
1	cdh 1442/13_28/08/2014	cdh 1442/13	2014-08-28	2013	2	2	1	65	3	2			2	2	2	2
1	cdh 144/09_28/08/2014	cdh 144/09	2014-08-28	2009	6	2	1	45	2	2	2014-03-13	168	1	1	1	2
1	cdh 1163/12_28/08/2014	cdh 1163/12	2014-08-28	2012	3	2	2	49	2	1			2	2	2	2
1	cdh 2660/14_28/08/2014	cdh 2660/14	2014-08-28	2014	1	2	2	56	3	1	2014-07-21	38	2	2	2	2
1	cdh 2323/14_29/08/2014	cdh 2323/14	2014-08-29	2014	1	2	1	43	2	2	2014-07-02	58	2	2	2	2
1	cdh 1769/13_29/08/2014	cdh 1769/13	2014-08-29	2013	2	2	1			1	2014-08-27	2	2	2	2	2
1	cdh 692/11_28/08/2014	cdh 692/11	2014-08-28	2011	4	2	1	36	2	3			2	2	2	2
1	cdg 073/10_28/08/2014	cdg 073/10	2014-08-28	2010	5	2	2	59	3	1			1	1	2	2
1	cdh 588/10_28/08/2014	cdh 588/10	2014-08-28	2010	5	2	2	52	3	3			2	2	2	2
1	cdh 1624/13_27/08/2014	cdh 1624/13	2014-08-27	2013	2	2	2			3			2	2	2	2
1	cdg 389/12_27/08/2014	cdg 389/12	2014-08-27	2012	3	2	2	48	2	2			2	2	1	2
1	cdg 105/10_27/08/2014	cdg 105/10	2014-08-27	2010	5	2	1	48	2	1			2	2	2	2
1	cdh 2055/13_27/08/2014	cdh 2055/13	2014-08-27	2013	2	2	2	68	3	1	2013-10-04	327	1	2	2	2
1	cdh 043/08_27/08/2014	cdh 043/08	2014-08-27	2008	7	2	1	65	3	2	2014-06-04	84	2	2	2	2
1	cdh 1716/13_26/08/2014	cdh 1716/13	2014-08-26	2013	2	2	1	65	3	1	2014-07-23	34	2	2	2	2
1	cdh 1772_26/08/2014	cdh 1772/13	2014-08-26	2013	2	2	2	31	2	3			2	2	2	2
1	cdh 2041/13_26/08/2014	cdh 2041/13	2014-08-26	2013	2	2	2	30	2	1			2	2	2	2
1	cdh 2710/14_26/08/2014	cdh 2710/14	2014-08-26	2014	1	2	2			1			2	2	2	2
1	cdh 1948/13_26/08/2014	cdh 1948/13	2014-08-26	2013	2	2	2	50	3	2	2014-03-11	168	1	1	1	2
2	cdl 211/10_16/05/2014	cdl 211/10	2014-05-16	2010	5	2	1	44	2	1	2013-05-10	371	1	1	1	2
2	cdl 244/11_16/05/2014	cdl 244/11	2014-05-16	2011	4	2	2	50	3	1	2013-01-29	472	1	1	2	2
2	cdl 1088/13_16/05/2014	cdl 1088/13	2014-05-16	2013	2	2	2	2	1	4			2	2	2	2
2	cdl 015/08_16/05/2014	cdl 015/08	2014-05-16	2008	7	2	2	56	3	1	2014-04-11	35	1	1	2	2
2	cdl 448/11_16/05/2014	cdl 448/11	2014-05-16	2011	4	2	1			1	2013-12-20	147	2	2	2	2
2	cdl 779_16/05/2014	cdl 779/12	2014-05-16	2012	3	2	2	59	3	1	2013-06-17	333	2	2	2	2
2	cdl 172/10_16/05/2014	cdl 172/10	2014-05-16	2010	5	2	2	42	2	1			1	1	2	2
2	cdl 672/12_16/05/2014	cdl 672/12	2014-05-16	2012	3	2	2	40	2	1	2013-09-02	256	2	2	2	2
2	cdl 897_16/05/2014	cdl 897/12	2014-05-16	2012	3	2	1	67	3	1	2013-11-18	179	2	2	2	2
2	cdl 967/13_15/05/2014	cdl 967/13	2014-05-15	2013	2	2	2	44	2	1	2013-06-05	344	1	1	2	2
2	cdl 1160/14_15/05/2014	cdl 1160/14	2014-05-15	2014	1	2	2	30	2	1	2014-01-07	128	2	2	2	2
2	cdl 695/12_15/05/2014	cdl 695/12	2014-05-15	2012	3	2	2	45	2	3			2	2	2	2
2	cdl 486/11_15/05/2014	cdl 486/11	2014-05-15	2011	4	2	1	80	3	1	2013-09-05	252	2	2	2	2
2	cdl 441/11_15/05/2014	cdl 441/11	2014-05-15	2011	4	2	2	49	2	1	2013-08-12	276	2	2	2	2
2	cdl 757/12_15/05/2014	cdl 757/12	2014-05-15	2012	3	2	2	56	3	1	2014-04-22	23	2	2	2	2
2	cdl 1100/13_15/05/2014	cdl 1100/13	2014-05-15	2013	2	2	1	51	3	1	2013-10-18	209	2	2	2	2

## Sheet: unique patients
facility	ncdno	datcons	cohort_time	cohort_tCalc	visit	sex	age	dx	cxs	adh	adr	hivcomorb	datlabs
1	cdh 2178/13	2014-05-02	2013	2	2	2	64	1	3	3	3	2	2014-01-10
1	cdh 2145/14	2014-05-02	2014	1	2	2		1	3	3	3	2	2014-03-20
1	cd 1935/13	2014-05-02	2013	2	2	2	43	1	2	1	2	2
1	cdh 1501/13	2014-05-02	2013	2	2	2	41	3	2	2	3	2
1	cd 1227/12	2014-05-02	2012	3	2	2	40	1	3	1	2	2	2013-10-21
1	cd 397/10	2014-05-02	2010	5	2	2	46	1	3	3	3	2	2014-04-22
1	cdh 131/09	2014-05-02	2009	6	2	2	50	1	3	1	2	2	2013-12-17
1	cdh 161/09	2014-05-02	2009	6	2	2	58	1	2	1	2	2
1	cdh 1122/12	2014-05-05	2012	3	2	1	72	1	3	3	3	2
1	cd 047/08	2014-05-05	2008	7	2	1	35	3	2	1	2	3
1	cdh 2294/13	2014-05-05	2013	2	2	1	74	1	3	3	3	3	2014-01-27
1	cdh 1421/12	2014-05-05	2012	3	2	2	24	3	2	1	2	3
1	cdh 287/09	2014-05-05	2009	6	2	2		3	2	1	2	2	2014-01-16
1	cdh 2259/13	2014-05-06	2013	2	2	1	40	1	2	1	2	3	2014-01-28
1	cdh 371/10	2014-05-06	2010	5	2	2	50	1	3	3	3	2	2013-10-08
1	cdg	2014-05-07			2	2	55	1	3	3	3	3
1	cdh 1776/13	2014-05-09	2013	2	2	1	71	1	3	3	3	3
1	cdg 165/11	2014-05-09	2011	4	2	2	55	1	2	1	2	2	2014-05-09
1	cdg 482/13	2014-05-09	2013	2	2	1	67	1	2	1	2	2
1	cdh 183/09	2014-05-09	2009	6	2	2	36	3	3	3	3	2
1	cd 1621/	2014-05-09			2	2	44	1	2	1	2	3	2014-04-15
1	cdg 1152/12	2014-05-09	2012	3	2	2	38	1	3	3	3	2
1	cdh 2199/13	2014-05-09	2013	2	2	2	43	1	3	3	3	1	2013-11-27
1	cdh 475/10	2014-05-09	2010	5	2	1	38	1	3	3	3	2	2013-09-27
1	cdh 1176/12	2014-05-09	2012	3	2	2	53	2	3	1	3	2	2014-04-11
1	cdh 1940/13	2014-05-12	2013	2	2	2	44	1	2	1	2	3	2013-08-23
1	cdh 334/09	2014-05-12	2009	6	2	1		1	1	1	2	3	2013-12-23
1	cdh 2139/13	2014-05-13	2013	2	2	2	39	1	2	1	2	3	2014-02-03
1	cdh 1236/12	2014-05-13	2012	3	2	2	39	3	3	3	3	3
1	cdh 1234/12	2014-05-13	2012	3	2	2	28	3	2	1	1	3
1	k 3314/09	2014-05-14	2009	6	2	2	40	1	2	1	2	1
1	cdh 417/10	2014-05-14	2010	5	2	1	61	1	3	3	3	3
1	cdh 740/11	2014-05-14	2011	4	2	2	39	2	3	3	3	3	2014-05-14
1	cdg 244/11	2014-05-14	2011	4	2	2	49	2	3	3	3	3	2014-05-14
1	cdh 1114/12	2014-05-14	2012	3	2	1	63	1	3	3	3	3
1	cdh 898/11	2014-05-14	2011	4	2	2	46	1	3	3	3	3	2013-08-23
1	cdh 461/10	2014-05-15	2010	5	2	2	50	1	2	2	2	2	2013-09-09
1	cdh 1130/12	2014-05-15	2012	3	2	2	44	1	3	3	3	3
1	cdh 1360/12	2014-05-15	2012	3	2	2	62	1	3	3	3	2
1	cdh 1187/12	2014-05-26	2012	3	2	2	55	1	2	1	2	2	2014-02-19
1	cdg 491/13	2014-05-26	2013	2	2	2	32	1	3	3	3	2	2013-07-09
1	cdh 2472/14	2014-05-26	2014	1	2	2	52	1	2	1	2	3
1	cdh 2536/14	2014-05-26	2014	1	1	1	19	3	2	3	3	3
1	cdg 42/09	2014-05-28	2009	6	2	2	60	1	2	1	2	2
1	cdh 1946/13	2014-05-28	2013	2	2	2		3	3	3	3	3
1	cdh 1620/13	2014-05-28	2013	2	2	1	24	3	2	1	2	3
1	cdh 2549/14	2014-05-28	2014	1	1	2	61	3	2	1	2	3
1	cdh 891/11	2014-05-30	2011	4	2	1	66	1	2	1	2	2
1	cdh 1512/13	2014-05-30	2013	2	2	2	35	1	2	1	2	2
1	cd 2552/14	2014-06-03	2014	1	1	2	26	3	3	3	3	3
1	cdh 017/08	2014-06-03	2008	7	2	2	66	2	3	3	3	2	2014-05-29
1	cdg 469/12	2014-06-03	2012	3	2	2		1	1	1	2	2	2014-04-28
1	cdh 571/10	2014-06-03	2010	5	2	2		1	3	3	3	3	2013-08-27
1	cdh 1430/12	2014-06-03	2012	3	2	1	42	3	3	3	3	3
1	cdg 311/12	2014-06-04	2012	3	2	2	36	1	2	1	2	3	2013-08-01
1	cdh 024/08	2014-06-04	2008	7	2	2	58	1	3	3	3	2	2013-12-18
1	cdh 2303/14	2014-06-04	2014	1	2	2	58	1	3	3	3	3	2014-02-02
1	cdh 2389/14	2014-06-04	2014	1	2	2	52	1	3	3	3	2	2014-03-06
1	cdh 2331/14	2014-06-04	2014	1	2	1	55	3	3	3	3	3
1	cdh 675/11	2014-06-05	2011	4	2	2	46	2	3	3	3	2	2014-06-05
1	cdg 187/11	2014-06-05	2011	4	2	2	31	1	3	3	3	1
1	cdh 2558/14	2014-06-05	2014	1	1	2	22	1	3	3	3	2
1	cdh 2114/13	2014-06-05	2013	2	2	2	58	1	3	3	3	3	2013-10-23
1	cdg 083/10	2014-06-05	2010	5	2	2		1	3	3	3	3	2014-01-20
1	cdg 458/12	2014-06-06	2012	3	2	1	40	2	2	1	2	3	2014-03-14
1	cdh 522/11	2014-06-06	2011	4	2	2	57	1	3	3	3	3	2014-05-12
1	cdh 1769/13	2014-06-06	2013	2	2	1	67	1	3	3	3	2	2013-11-08
1	cdh 348/09	2014-06-06	2009	6	2	2	41	3	2	1	2	3
1	cdh 165/11	2014-06-06	2011	4	2	2	55	1	3	3	3	2	2014-06-06
1	cd 1130/12	2014-06-06	2012	3	2	2	42	1	3	3	3	3	2013-10-22
1	cdh 2407/14	2014-06-09	2014	1	2	2	50	1	2	1	2	3	2014-03-18
1	cdh 2237/13	2014-06-09	2013	2				3	3	3	3	3
1	cd 1972	2014-06-09			2	2	46	2	2	1	2	3	2013-09-02
1	cdh 1688/13	2014-06-09	2013	2	2	1	56	2	3	3	3	2	2014-01-27
1	cdg 466/12	2014-06-11	2012	3	2	2	53	1	3	3	3	3	2013-12-16
1	cdg 276/12	2014-06-11	2012	3	2	1	51	2	3	3	3	3	2014-06-11
1	cdh 652/10	2014-06-11	2010	5	2	1	53	1	3	3	3	3	2013-11-21
1	cdh 1053/12	2014-06-12	2012	3	2	2	46	1	3	3	3	3	2014-04-17
1	cdh 1417/13	2014-06-10	2013	2	2	2	49	1	2	1	2	3	2013-07-04
1	cdh 2185/13	2014-06-10	2013	2	2	1	63	1	2	1	2	2
1	cdg 350/12	2014-06-10	2012	3	2	2	47	1	3	3	3	1	2013-12-30
1	cdh 1661/13	2014-06-10	2013	2	2	2	36	1	2	1	2	3	2013-07-23
1	cdh 1794/13	2014-06-13	2013	2	2	2	47	1	3	3	3	2	2013-06-26
1	cdh 949/11	2014-06-13	2011	4	2	1	51	2	3	3	3	2
1	cdh 482/10	2014-06-16	2010	5	2	1	66	1	3	3	3	3	2013-01-10
1	cdh 541/10	2014-06-16	2010	5	2	2	55	2	3	3	3	3	2014-06-16
1	cdh 2358/14	2014-06-18	2014	1	2		47	1	3	3	3	3	2014-02-26
1	cdh1213/12	2014-06-18	2012	3	2	2	53	1	3	3	3	3	2013-12-20
1	cdh 2046/13	2014-06-20	2013	2	2	2	49	3	3	3	3	3
1	cdg 140/11	2014-06-23	2011	4	2	2	45	1	3	3	3	3	2014-01-07
1	cdh 2239/14	2014-06-23	2014	1	2	2	42	3	3	3	3	2
1	cdh 1791/13	2014-06-24	2013	2	2	2	67	1	1	3	3	2	2013-10-02
1	cdh 1531/13	2014-06-24	2013	2	2	2	49	1	3	3	3	3	2014-03-13
1	cdh 2109/13	2014-06-24	2013	2	2	2	54	2	3	3	3	3	2013-10-22
1	cdh 508/11	2014-06-25	2010	5	2	2	39	1	3	3	3	2	2014-05-22
1	cdh 2456/14	2014-06-25	2014	1	2	2	46	1	3	3	3	2	2014-05-02
1	cdh 1346/12	2014-06-25	2012	3	2	2	50	2	3	3	3	2	2013-08-09
1	cdh 1054/14	2014-06-25	2014	1	2	2	28	1	1	1	2	3	2013-10-03
1	cdh 1167/12	2014-06-26	2012	3	2	2	49	1	3	3	3	1	2013-04-04
1	cdh 1054/12	2014-06-26	2012	3	2	2	60	2	3	3	3	3	2013-07-05
1	cdh 2221/13	2014-06-26	2013	2	2	2	39	1	3	3	3	1	2014-01-03
1	cdh 1785/12	2014-06-26	2012	3	2	2	50	1	3	3	3	3	2013-06-21
1	cdh 2404/14	2014-06-26	2014	1	2	2	52	1	3	3	3	3	2014-03-14
1	cdh 2432/14	2014-06-27	2014	1	2	1	56	1	2	1	2	3	2014-04-04
1	cdh 2031/13	2014-06-27	2013	2	2	2		1	3	3	3	3	2013-09-24
1	cdh 169/09	2014-06-27	2009	6	2	2		1	3	3	3	3	2014-05-02
1	cdh 1583/13	2014-06-27	2013	2	2	2	43	3	2	1	2	3
1	cdh 146/13	2014-06-30	2013	2	2	1	14	5	3	3	3	3
1	cdh 145/07	2014-06-30	2007	8	2	2	59	2	3	3	3	3	2013-04-17
1	cd 2143	2014-06-30			2	2	26	1	3	3	3	3	2014-02-10
1	cdh 1606/13	2014-06-30	2013	2	2	2	8	5	2	1	2	3
1	cd 1911/13	2014-07-01	2013	2	2	2	61	1	3	3	3	3	2013-08-13
1	cd 401/10	2014-07-01	2010	5	2	2	55	1	3	3	3	3	2014-06-03
1	cd 713/13	2014-07-01	2013	2	2	2	50	1	3	3	3	3	2013-10-07
1	cd 492/13	2014-07-01	2013	2	2		14	4	3	3	3	3
1	cd 2512/14	2014-07-01	2014	1	2	2		1	3	3	3	3	2014-05-19
1	cd 1421/12	2014-07-01	2012	3	2	2	25	3	3	3	3	3
1	cdh 2077/13	2013-07-01	2013	2	2	2	66	1	3	3	3	3	2013-10-14
1	cd 1016/11	2014-07-01	2011	4	2	2	40	3	3	3	3	3
1	cd 2436/14	2014-07-01	2014	1	2	2	37	1	3	3	3	3	2014-04-07
1	cdh 1695/13	2014-07-01	2013	2	2		26	3	3	3	3	3
1	cdg 204/14	2014-07-02	2014	1	2	2	63	1	3	3	3	3	2014-01-06
1	cd 1936/13	2014-07-03	2013	2	2	2	60	1	3	3	3	2	2014-08-23
1	cdh 110/09	2014-07-03	2009	6	2	2	56	2	3	3	3	2	2013-04-23
1	cdh 1936/13	2014-07-03	2013	2	2	2	58	1	3	3	3	2	2013-08-23
1	cdh 676/11	2014-07-03	2011	4	2	2	61	3	3	3	3	3	2014-03-14
1	cdh 631/10	2014-07-04	2010	5	2	1	40	2	3	3	3	3	2013-10-25
1	cdg 29/09	2014-07-04	2009	6	2	1	28	3	2	1	2	3
1	cdh 861/11	2014-07-04	2011	4	2	2	50	1	2	1	2	3	2013-09-06
1	cdh 1276/12	2014-07-04	2012	3	2	2	31	3	3	3	3	3
1	cd 1744/13	2014-07-04	2013	2	2	2	59	2	3	3	3	3	2013-09-10
1	cdh 1598/13	2014-07-04	2013	2	2	2	47	1	3	3	3	3	2014-06-28
1	cdh 2301/14	2014-07-04	2014	1	2	2	39	1	3	3	3	3	2014-01-28
1	cdh 2508/14	2014-07-14	2014	1	2			1	3	3	3	3	2014-05-15
1	cdh 2556/14	2014-07-14	2014	1	2	2	38	3	3	3	3	3	2014-06-09
1	cdh 038/08	2014-07-16	2008	7	2	1	65	1	3	3	3	3	2014-04-22
1	cdg 164/11	2014-07-16	2011	4	2	2	38	1	3	3	3	3	2014-04-17
1	cdh1139/12	2014-07-16	2012	3	2	2	52	1	3	3	3	3
1	cdh 589/10	2014-07-16	2010	5	2	2	45	1	3	3	3	2	2013-10-23
1	cdg 298/12	2014-07-16	2012	3	2	2	43	1	3	3	3	3	2013-06-25
1	cdg 409/09	2014-07-17	2009	6	2	2		1	3	3	3	2	2014-04-24
1	cdh 2672/13	2014-07-17	2013	2	2	2	42	1	3	3	3	2	2013-10-09
1	cdh 1683/13	2014-07-17	2013	2	2	2		5	3	3	3	3
2	cdl 1241/14	2014-05-12	2014	1	2	2	37	1	2	1	2	2	2014-04-28
2	cdl 1042/13	2014-05-12	2013	2	2	2	49	2	2	1	2	3	2014-08-21
2	cdl 310/11	2014-05-12	2011	4	2	2	60	2	2	1	2	2	2013-09-20
2	cdl 829/12	2014-05-12	2012	3	2	1	74	1	2	1	2	3	2013-11-25
2	cdl 961/13	2014-05-12	2013	2	2	1	48	1	2	1	2	3	2013-11-05
2	cdl 716/13	2014-05-12	2013	2	2	1	69	1	2	1	2	3	2013-06-28
2	cdl 299/11	2014-05-12	2011	4	2	1	52	1	2	1	2	3	2013-10-25
2	cdl 1246/14	2014-05-13	2014	1	1	1	49	3	2	3	2	3
2	cdl 1244/14	2014-05-13	2014	1	1	2	38	1	2	3	2	3
2	cdl 941/13	2014-05-13	2013	2	2	2		1	2	1	2	3	2014-02-07
2	cdl 586/11	2014-05-13	2011	4	2	2	63	1	2	1	2	3	2014-04-28
2	cdl 460/11	2014-05-14	2011	4	2	2		1	3	3	3	3	2013-08-11
2	cdl 331/11	2014-05-14	2011	4	2	1	8	5	2	1	2	3
2	cdl 160/10	2014-05-14	2010	5	2	2	51	1	2	1	2	3	2013-06-12
2	cdl 752/12	2014-05-14	2012	3	2	1	33	1	2	1	2	3	2013-07-12
2	cdl 026/08	2014-05-14	2008	7	2	2	67	1	2	1	2	3	2013-07-04
2	cdl 334/11	2014-05-14	2011	4	2	2	52	1	2	1	2	3	2014-03-13
2	cdl 543/11	2014-05-14	2011	4	2	2	45	1	2	1	2	3	2013-08-08
2	cdl 1147/13	2014-05-14	2013	2	2	2	26	2	2	1	2	3	2013-12-10
2	cdl 1193/14	2014-05-19	2014	1	2	2	44	1	2	1	2	3	2014-02-17
2	cdl 851/12	2014-05-19	2012	3	2	2	42	1	2	1	2	3	2013-02-08
2	cdl 1220/14	2014-05-20	2014	1	2	2	40	3	2	1	2	3
2	cdl 400/11	2014-05-20	2011	4	2	2	50	1	2	1	2	3	2013-09-10
2	cdl 1252/14	2014-05-20	2014	1	1	1	46	1	3	3	3	3
2	cdl 636/12	2014-05-20	2012	3	2	1	61	2	3	3	3	3	2013-12-24
2	cdl 991/13	2014-05-21	2013	2	2	1	60	1	2	1	2	3	2013-06-24
2	cdl 646/12	2014-05-21	2012	3	2	2	60	1	2	1	2	3	2013-08-14
2	cdl 490/11	2014-05-21	2011	4	2	2	31	1	2	1	2	3	2013-06-18
2	cdl 1254/14	2014-05-21	2014	1	1	2	23	3	3	3	3	3
2	cdl 979/13	2014-05-21	2013	2	2	2	30	1	2	1	2	3	2013-07-12
2	cdl 880/13	2014-05-21	2013	2	2	2	36	2	2	1	2	3	2013-12-05
2	cdl 919/13	2014-05-22	2013	2	2	2	50	2	2	1	2	3	2013-10-31
2	cdl 438/11	2014-05-22	2011	4	2	2	51	1	2	1	2	3	2013-12-10
2	cdl 938/13	2014-05-22	2013	2	2	2	61	2	2	1	2	3	2014-03-03
2	cdl 419/11	2014-05-23	2011	4	2	2	38	1	2	1	2	3	2014-05-05
2	cdl 613/12	2014-05-23	2012	3	2	2	35	1	2	1	2	3
2	cdl 527/11	2014-05-23	2011	4	2	2	50	1	2	1	2	3	2013-05-16
2	cdl 491/11	2014-05-23	2011	4	2	1	59	1	2	1	2	3	2014-02-20
2	cdl 1011/13	2014-05-23	2013	2	2	2	40	3	2	1	2	3
2	cdl 884/13	2014-05-23	2013	2	2	1	54	1	2	1	2	3	2013-09-02
2	cdl 252/11	2013-05-23	2011	4	2	2	52	1	2	1	2	3	2013-08-14
2	cdl 236/10	2014-05-23	2010	5	2	1	50	1	2	1	2	3	2014-02-13
2	cdl 309/11	2014-05-23	2011	4	2	2	77	1	2	1	2	3	2013-07-31
2	cdl 132/09	2014-05-23	2009	6	2	2	61	1	3	3	3	3	2013-06-14
2	cdl 208/10	2014-05-27	2010	5	2	1		3	2	1	2	3
2	cdl 023/08	2014-05-27	2008	7	2	1	61	2	2	1	2	3	2014-07-30
2	cdl 772/12	2014-05-28	2012	3	2	1	52	2	2	1	2	3	2013-01-02
2	cdl 854/12	2014-05-28	2012	3	2	2		1	2	1	2	3	2013-01-10
2	cdl 319/11	2014-05-28	2011	4	2	2	42	1	2	1	2	3	2014-01-10
2	cdl 525/11	2014-05-28	2011	4	2	2	69	2	2	1	2	3	2013-12-09
2	cdl 557/11	2014-05-28	2011	4	2	1	80	1	1	1	2	3	2014-05-20
2	cdl 156/09	2014-05-29	2009	6	2	2	56	1	2	1	2	3	2014-02-26
2	cdl 351/11	2014-05-29	2011	4		2	65	1	2	1	2	3	2014-04-02
2	cdl 620/12	2014-05-29	2012	3	2	2	30	1	2	1	2	3
2	cdl 1093/13	2014-05-29	2013	2	2	1	60	2	2	1	2	2	2014-05-29
2	cdl 276/11	2014-05-29	2011	4	2	2	42	1	2	1	2	3	2013-06-18
2	cdl 014/08	2014-05-29	2008	7	2	2	59	2	2	1	2	3	2014-04-30
2	cdl 189/10	2014-05-30	2010	5	2	1	71	1	3	3	3	3	2013-08-02
2	cdh 1150/11	2014-05-29	2011	4	2	2		1	2	1	2	3	2013-11-01
2	cdl 197/10	2014-05-30	2010	5	2	2	56	2	2	1	2	3	2013-10-10
2	cdl 152/09	2014-05-30	2009	6	2	2	54	1	2	1	2	3	2013-02-14
2	cdl 820/12	2014-05-30	2012	3	2	1	56	1	2	1	2	3	2013-08-02
2	cdl 707/12	2014-06-03	2012	3	2	1		1	2	1	2	3	2013-04-03
2	cdl 762/12	2014-06-03	2012	3	2	1	41	1	2	1	2	3	2013-06-18
2	cdl 988/13	2014-06-03	2013	2	2	2	15	3	2	1	2	3
2	cdl 864/13	2014-06-03	2013	2	2	1	65	1	2	2	2	3	2013-02-15
2	cdl 633/12	2014-06-04	2012	3	2	2	46	2	2	1	2	3	2013-11-14
2	cdl 027/08	2014-06-04	2008	7	2	2	49	1	2	1	2	3	2014-02-26
2	cdl 115/09	2014-06-04	2009	6	2	1	68	1	3	3	3	3	2014-04-14
2	cdl 980/13	2014-06-04	2013	2	2	2	31	1	2	1	2	3	2013-06-13
2	cdl 391/11	2014-06-05	2011	4	2	2	42	1	2	1	2	3	2013-04-23
2	cdl 605/12	2014-06-05	2012	3	2	2	23	3	2	1	2	3
2	cdl 1121/13	2014-06-05	2013	2	2	1	55	5	2	2	2	3	2013-11-14
2	cdl 428/11	2014-06-06	2011	4	2	1	31	1	2	1	2	3	2014-03-07
2	cdl 1233/14	2014-06-06	2014	1	2	1	60	1	2	1	2	3	2014-04-10
2	cdl 718/12	2014-06-06	2012	3	2	2	43	1	2	1	2	3	2014-04-09
2	cdl 243/10	2014-06-09	2010	5	2	2	30	3	2	1	2	3
2	cdl 771/12	2014-06-09	2012	3	2	2	56	1	2	1	2	3	2013-12-24
2	cdl 572/11	2014-06-09	2011	4	2	2	55	1	2	1	2	3	2014-03-18
2	cdl 888/13	2014-06-09	2013	2	2	2	37	1	3	3	3	3	2013-05-03
2	cdl	2014-06-09			2	1	61	3	2	1	2	3	2014-05-19
2	cdl 288/11	2014-06-09	2011	4	2	2	26	1	2	2	2	3	2013-11-08
2	cdh 063/08	2014-06-09	2008	7	2	2	64	1	2	1	2	3	2013-12-06
2	cdl 655/12	2014-06-10	2012	3	2	2	61	2	2	1	2	3	2013-08-05
2	cdl 730/12	2014-06-10	2012	3	2	2	50	1	2	1	2	3	2014-01-23
2	cdl 325/11	2014-06-10	2011	4	2	2	54	1	2	1	2	3	2014-03-18
2	cdh 809/11	2014-06-10	2011	4	2	2	44	1	2	1	2	3	2013-06-10
2	cdl 807/12	2014-06-10	2012	3	2	1	48	1	2	1	2	3	2013-06-06
2	cdl 1161/14	2014-06-10	2014	1	2	2	28	1	2	1	2	3	2014-02-07
2	cdl 1157/13	2014-06-10	2013	2	2	2	59	1	2	1	2	3	2013-12-31
2	cdl 723/12	2014-06-10	2012	3	2	2	53	1	2	1	2	3	2013-01-11
2	cdl 774/12	2014-06-10	2012	3	2	1	42	1	2	1	2	3	2013-05-27
2	cdl 316/11	2014-06-11	2011	4	2	2	50	1	2	1	2	3	2013-12-11
2	cdl 1215/14	2014-06-11	2014	1	2	2	28	1	2	1	2	3	2014-03-21
2	cdl 1078/13	2014-06-11	2013	2	2	2	31	1	2	1	2	3	2013-09-20
2	cdl 984/13	2014-06-11	2013	2	2	2	55	1	2	1	2	3	2014-01-16
2	cdl 221/10	2014-06-13	2010	5	2	2	43	1	2	1	2	3	2014-03-20
2	cdl 964/13	2014-06-16	2013	2	2	2	79	1	2	1	2	3	2013-06-05
2	cdl 1270/14	2014-06-16	2014	1	1	1	53	1	3	3	3	3
2	cdl 935/13	2014-06-16	2013	2	2	1	38	1	3	2	2	3	2013-05-02
2	cdl 909/13	2014-06-17	2013	2	2	2	48	1	3	3	3	3	2013-03-19
2	cdl 659/12	2014-06-17	2012	3	2	2	61	1	2	2	2	3	2014-03-22
2	cdl 146/09	2014-06-17	2009	6	2	2	52	2	2	1	2	3	2013-08-13
2	cdl 075/09	2014-06-17	2009	6	2	2	48	2	2	1	2	3	2014-02-12
2	cdl 952/13	2014-06-17	2013	2	2	1	52	1	2	1	2	3	2014-05-21
2	cdl 122/09	2014-06-18	2009	6	2	2	56	1	2	1	2	3	2013-10-10
2	cdl 311/11	2014-06-18	2011	4	2	1	76	1	2	1	2	3	2014-04-29
2	cdl 712/12	2014-06-18	2012	3	2	2	34	1	2	2	2	3	2013-04-24
2	cdl 216/10	2014-06-18	2010	5	2	1	50	1	2	1	2	3	2013-12-30
2	cdl 241/10	2014-06-18	2010	5	2	2	46	1	3	3	3	3	2014-04-23
2	cdl 005/08	2014-06-19	2008	7	2	2	58	1	3	3	3	3	2013-08-21
2	cdl 776/12	2014-06-19	2012	3	2	2	57	1	2	1	2	3	2014-05-09
2	cdl 885/13	2014-06-19	2013	2	2	2	49	1	2	1	2	3	2013-10-03
2	cdl 196/10	2014-06-20	2010	5	2	1	25	5	2	1	2	3
2	cdl 483/11	2014-06-20	2011	4	2	2	57	3	2	2	2	3	2013-06-24
2	cdl 1076/13	2014-06-20	2013	2	2	1	43	2	2	2	2	3	2013-09-26
2	cdl 520/11	2014-06-20	2011	4	2	2	38	1	2	1	2	3	2013-01-13
2	cdl 336/11	2014-06-20	2011	4	2	2	27	1	2	1	2	3	2013-06-07
2	cdl 368/11	2014-06-20	2011	4	2	2	40	1	2	1	2	3	2014-01-09
2	cdl 257/11	2014-06-23	2011	4	2	1	44	1	2	1	2	3	2014-05-26
2	cdl 1037/13	2014-06-23	2013	2	2	2	49	1	2	1	2	3	2013-08-20
2	cdl 1014/13	2014-06-23	2013	2	2	1	42	1	2	1	2	3	2013-08-12
2	cdl 651/12	2014-06-23	2012	3	2	2	52	2	2	1	2	3	2013-05-20
2	cdl 185/10	2014-06-24	2010	5	2	1	52	1	2	1	2	3	2013-01-09
2	cdl 729/12	2014-06-24	2012	3	2	2	44	1	2	1	2	3	2013-01-04
2	cdl 912/13	2014-06-25	2013	2	2	2	35	1	2	1	2	3	2014-03-25
2	cdl 308/11	2014-06-26	2011	4	2	2	33	1	2	1	2	3	2013-10-17
2	cdl 781/12	2014-06-26	2012	3	2	2	77	1	2	1	2	3	2013-06-27
2	cdl 033/08	2014-06-26	2008	7	2	2	47	1	2	1	2	3	2013-08-01
2	cdl 1196/14	2014-06-27	2014	1	2	2	38	3	2	1	1	3
2	cdl 1219/14	2014-06-27	2014	1	2	2	39	1	2	1	2	3
2	cdl 1261/14	2014-06-02	2014	1	2	2	70	2	2	1	2	3	2014-06-03
2	cdl 249/11	2014-06-25	2011	4	2	2	49	1	2	1	2	3	2014-03-21
2	cdl 763/12	2014-06-30	2012	3	2	2	56	1	2	1	1	3	2013-01-07
2	cdl 1237/14	2014-06-30	2014	1	2	2	8	3	2	2	1	3
2	cdl 204/11	2014-06-30	2011	4	2	2	44	1	2	2	2	3	2013-02-15
2	cdl 953/13	2014-07-01	2013	2	2	2	46	1	2	1	2	3	2013-05-21
2	cdl 793/12	2014-07-01	2012	3	2		46	1	2	1	2	3	2013-10-14
2	cdl 1234/14	2014-07-01	2014	1	2	2	37	3	2	1	2	3
2	cdl 315/11	2014-07-01	2011	4	2	1	68	1	2	1	2	3	2013-01-19
2	cdl 623/12	2014-07-02	2012	3	2	2	62	2	2	1	2	3	2014-01-14
2	cdl 914/13	2014-07-02	2013	2	2	1	61	1	1	1	2	3	2013-03-28
2	cdl 728/12	2014-07-02	2012	3	2	2	47	1	2	1	2	3	2014-02-11
2	cdl 840/12	2014-07-02	2012	3	2	1	66	1	2	1	2	3	2013-08-21
2	cdl 1218/14	2014-07-02	2014	1	2	2	45	2	2	1	2	2	2014-03-25
2	cdl 081/09	2014-07-03	2009	6	2	2	47	1	2	1	2	3	2013-10-21
2	cdl 047/08	2014-07-03	2008	7	2	1	57	2	2	1	2	3	2014-01-09
2	cdl 767/12	2014-07-03	2012	3	2	1	65	1	2	1	1	3	2014-01-06
2	cdl 523/11	2014-07-03	2011	4	2	2	63	1	2	1	2	3	2013-06-21
2	cdl 1106/13	2014-07-07	2013	2	2	2	42	1	2	1	2	3	2013-10-28
2	cdl 535/11	2014-07-07	2011	4	2	2	35	1	2	1	2	3	2014-04-22
2	cdl 662/12	2014-07-07	2012	3	2	2	42	1	2	1	2	3	2013-05-20
2	cdl 596/12	2014-07-04	2012	3	2	2	59	2	2	2	2	3	2014-01-08
2	cdl 261/11	2014-07-04	2011	4	2	1	55	1	2	1	2	3	2013-10-18
2	cdl 130/09	2014-07-08	2009	6	2	2	53	1	2	1	2	3	2013-09-20
2	cdl 437/11	2014-07-08	2011	4	2	2	40	1	2	1	2	3	2013-10-23
2	cdl 1139/13	2014-07-09	2013	2	2	1	40	1	2	1	2	3	2013-12-17
2	cdl 1055/13	2014-07-09	2013	2	2	2	54	2	2	2	2	3	2014-06-26
2	cdl 658/12	2014-07-09	2012	3	2	2	61	1	2	1	2	3	2013-01-25
2	cdl 200/10	2014-07-17	2010	5	2	2	41	1	2	1	2	3	2014-07-03
2	cdl 294/11	2014-07-17	2011	4	2	2	26	1	3	3	3	3	2013-01-01
2	cdl 1082/12	2014-07-10	2012	3	2	2		1	2	1	2	3	2013-02-15
2	cdl 1019/13	2014-07-16	2013	2	2	1	62	1	3	3	3	3	2014-07-02
2	cdl 1201/14	2014-07-15	2014	1	2	1	34	4	2	1	2	3
2	cdl 1041/13	2014-07-15	2013	2	2	2	38	1	2	1	2	3	2013-08-21
2	cdl 1266/14	2014-07-16	2014	1	2	2		1	2	1	2	3	2014-06-04
2	cdl 170/10	2014-07-16	2010	5	2	2	44	1	3	3	3	3	2014-01-23
2	cdl 038/08	2014-07-16	2008	7	2	2	45	3	2	1	2	3	2013-06-26
2	cdl 382/11	2014-07-16	2011	4	2	1		1	2	1	2	3
2	cdl 1298/14	2014-07-17	2014	1	1	2	26	3	3	3	3	3
2	cdl 134/09	2014-07-17	2009	6	2	2	40	1	2	1	2	3	2013-10-29
2	cdl 492/11	2014-07-18	2011	4	2	2	47	1	2	1	2	3	2013-03-12
2	cdl 1134/13	2014-07-18	2013	2	2	2	36	1	2	1	2	3	2013-11-27
2	cdl 332/11	2014-07-18	2011	4	2	2	62	1	2	1	2	3	2013-09-11
2	cdl 1217/14	2014-07-18	2014	1	2	2	27	1	2	1	2	3	2014-03-24
2	cdl 1212/14	2014-07-21	2014	1	2	2	37	1	2	1	2	3	2014-03-13
2	cdl 787/12	2014-07-21	2012	3	2	1	5	3	2	1	2	3
2	cdl 862/12	2014-07-21	2012	3	2	2	22	1	2	1	2	3	2013-08-22
2	cdl 1131/13	2014-07-21	2013	2	2	2	52	2	2	1	2	3	2013-12-20
2	cdl 860/12	2014-07-22	2012	3	2	2	42	1	2	1	2	3	2013-11-12
2	cdl 496/11	2014-07-22	2011	4	2	1	59	1	2	1	2	3	2013-06-18
2	cdl 144/09	2014-07-22	2009	6	2	2	48	1	2	1	2	3	2013-09-09
2	cdl 800/12	2014-07-22	2012	3	2	2	55	2	2	1	2	3	2014-01-07
2	cdl 386/11	2014-07-23	2011	4	2	1	62	1	2	1	2	3	2013-07-25
2	cdl 370/11	2014-07-23	2011	4	2	2	55	1	2	1	2	3	2014-04-30
2	cdl 166/10	2014-07-23	2010	5	2	2	67	1	2	1	2	3	2013-08-01
2	cdl 1066/13	2014-07-24	2013	2	2	1		3	2	1	2	3
2	cdl 473/11	2014-07-24	2011	4	2	2		1	3	3	3	3	2013-01-01
2	cdl 126/09	2014-07-24	2009	6	2	1	58	1	3	3	3	3	2014-07-09
2	cdl 699/12	2014-07-25	2012	3	2	1	54	1	2	1	2	3	2014-05-02
2	cdl 1178/14	2014-07-28	2014	1	2	2	34	1	3	3	3	3
2	cdl 164/10	2014-07-30	2010	5	2	1	56	1	2	1	2	3	2014-01-08
2	cdl 673/12	2014-07-31	2012	3	2	1	60	1	2	1	2	3	2013-10-04
2	cdl 183/10	2014-07-31	2010	5	2	2		2	3	3	3	3	2014-06-13
2	cdh 342/09	2014-08-01	2009	6	2	2		1	2	1	2	3	2013-05-08
2	cdl 036/08	2014-08-01	2008	7	2	2		5	2	1	2	3
2	cdl 255/11	2014-08-05	2011	4	2	2		1	2	1	2	3	2014-02-13
2	cdl 129/14	2014-08-05	2014	1	2	2	41	1	2	2	2	3	2014-07-08
2	cdl 519/11	2014-08-05	2011	4	2	1	56	3	2	1	2	3	2014-05-13
2	cdl 1250/14	2014-08-05	2014	1	2	1	60	3	2	1	2	3	2014-05-19
2	cdl 1290/14	2014-08-05	2014	1	2	2	32	3	2	1	2	3
2	cdl 1167/14	2014-08-05	2014	1	2	1	29	3	2	1	2	3
2	cdl 1232/14	2014-08-05	2014	1	2	2		1	2	1	2	3	2014-04-09
2	cdl 1297/14	2014-08-05	2014	1	2	2	50	2	2	1	2	3
2	cdl 225/10	2014-08-05	2010	5	2	2	51	1	2	1	2	3	2013-07-29
2	cdl 1164/14	2014-08-05	2014	1	2	2	46	2	2	1	2	3	2014-06-12
2	cdl 440/11	2014-08-06	2011	4	2	2	82	1	2	1	2	3	2014-02-18
2	cdl 727/12	2014-08-06	2012	3	2	2	49	2	2	1	2	3	2014-07-23
2	cdl 083/09	2014-08-06	2009	6	2	2		3	2	1	2	3
2	cdl 749/12	2014-08-06	2012	3	2	2	73	1	2	1	2	3	2014-06-12
2	cdl 1300/14	2014-08-06	2014	1	2	2	42	2	2	1	1	3	2014-07-23
2	cdl 022/08	2014-08-06	2008	7	2	2	49	1	2	1	2	3	2013-09-26
2	cdl 430/11	2014-08-07	2011	4	2	2	55	1	2	1	2	3	2013-08-13
2	cdl 1137/13	2014-08-07	2013	2	2	2		3	2	1	2	3
2	cdl 313/11	2014-08-15	2011	4	2	2	54	1	3	3	3	2	2014-06-01
2	cdl 978/13	2014-08-12	2013	2	2	2	36	3	2	1	2	2
2	cdl 1109/13	2014-08-14	2013	2	2	1	42	2	2	1	2	2	2013-10-29
2	cdl 1303/14	2014-08-13	2014	1	2	2	53	1	2	1	2	2	2014-07-31
2	cdl 015/08	2014-08-14	2008	7	2	2	68	1	2	1	2	2	2014-05-16
2	cdl 486/11	2014-08-14	2011	4	2	1	80	1	2	1	2	2	2013-09-05
2	cdl 2008/13	2014-08-13	2013	2	2	2	35	2	3	3	3	3
2	cdl 2405/14	2014-08-13	2014	1	2	1		1	3	3	3	3
2	cdh 1694/13	2014-08-13	2013	2	2	2		1	3	3	3	3	2014-05-15
1	cdh 427/10	2014-08-13	2010	5	2	2	56	1	3	3	3	2	2013-08-14
1	cdh 036/08	2014-08-12	2008	7	2	2	52	1	2	1	2	3	2014-02-25
1	cdh 1031/11	2014-08-13	2011	4	2	2	50	1	2	1	2	2
1	cdh 14/09	2014-08-07	2009	6		2	46	3	2	1	2	3
1	cdh 567/10	2014-08-11	2010	5			15	5	2	1	2	3
1	cdh 2579/14	2014-08-12	2014	1	2	2	72	1	3	3	3	3	2014-07-15
1	cdh 1674/13	2014-08-15	2013	2	2	1	25	2	2	1	2	3	2014-01-06
1	cdh 2524/14	2014-08-14	2014	1	2	2	58	1	3	3	3	3	2014-05-04
1	cdh 379/10	2014-08-19	2010	5	2	1	66	1	2	1	2	3
1	cdg 325/12	2014-05-11	2012	3	2	1	48	1	3	3	3	1
1	cdh 1876/13	2014-08-11	2013	2	2	1	35	1	2	1	2	2	2014-05-05
1	cdh 2238/13	2014-08-12	2013	2	2	2	61	2	2	1	2	2	2014-02-25
1	cdh 068/09	2014-08-12	2009	6	2	2	69	1	2	1	2	2	2014-02-25
1	cdh 1515/13	2014-05-02	2013	2	2	2	57	1	3	3	3	3	2013-04-04
1	cdh 1836/13	2014-05-02	2013	2	2	1	65	1	3	3	3	3	2013-08-05
1	cdh 669/11	2014-05-02	2011	4	2	2	36	1	3	3	3	3	2013-03-21
1	cdh 2436/14	2014-05-02	2014	1	2	2		1	3	3	3	3	2014-04-07
1	cdh 553/10	2014-05-02	2010	5	2	1	43	1	2	1	2	3
1	cdh 1260/12	2014-05-05	2012	3	2	2	38	3	3	3	3	3
1	cdh 137/09	2014-05-05	2009	6	2	2	47	1	3	3	3	3	2014-02-10
1	cdh 2012/13	2014-05-05	2013	2	2	1	47	1	3	3	3	3
1	cdg 366/12	2014-05-05	2012	3	2	2	49	1	3	3	3	3	2013-08-01
1	cdh 489/10	2014-05-05	2010	5	2	2	13	3	3	3	3	3
1	cdh 1933/13	2014-05-05	2013	2	2	2	34	2	3	3	3	3	2013-09-04
1	cdh 1121/12	2014-05-06	2012	3	2	2	65	2	2	1	2	3	2013-10-22
1	cdh 600/10	2014-05-06	2010	5	2	2	68	1	2	1	2	3
1	cdg 412/12	2014-05-06	2012	3	2	1	3	4	2	1	2	3
1	cdh 191/09	2014-05-06	2009	6	2	2		1	2	1	2	3	2013-10-29
1	cdh 2420/14	2014-05-06	2014	1	2	1		2	2	1	2	3	2014-03-02
1	cdh 2396/14	2014-05-07	2014	1	2			1	1	3	3	3	2014-03-11
1	cdh 263/09	2014-05-07	2009	6	2	2	49	1	2	3	3	3	2013-08-07
1	cdh 1443/13	2014-05-08	2013	2	2	2	52	1	2	1	2	3
1	cdh 2126/13	2014-05-08	2013	2	2	1	51	1	3	3	3	3	2014-04-25
1	cdh 938/11	2014-05-08	2011	4	2	2	59	1	2	1	2	3	2013-11-27
1	cdh 2162/14	2014-05-08	2014	1	2	1	42	2	2	1	2	3
1	cdh 2350/14	2014-05-08	2014	1	2	1	57	1	2	1	2	3	2014-02-25
1	cdh 685/11	2014-05-08	2011	4	2	2	45	3	2	1	2	3	2013-01-01
1	cdh 836/11	2014-05-09	2011	4	2	2	41	1	2	1	2	3	2014-04-12
1	cdh 355/09	2014-05-09	2009	6	2	2	45	1	2	1	2	3
1	cdh 2016/13	2014-05-09	2013	2	2	2	57	1	2	1	2	3	2013-11-29
1	cdh 834/11	2014-05-12	2011	4	2	1	44	2	2	2	2	3
1	cdh 1930/13	2014-06-12	2013	2	2	2	29	2	3	3	3	3
1	cdh 2203/14	2014-05-12	2014	1	2	2	54	1	3	3	3	3	2013-11-26
1	cdh 454/10	2014-05-13	2010	5	2	2	39	1	2	1	2	3
1	cdh 1668/13	2014-05-13	2013	2	2	1	45	1	2	1	2	3
1	cdh 506/10	2014-05-14	2010	5	2			2	2	1	2	3
1	cdh 1260/14	2014-05-14	2014	1	2	2	38	3	2	1	2	3
1	cdh 2459/14	2014-05-14	2014	1	2			2	2	1	2	3
1	cdh 2152/13	2014-05-14	2013	2	2	1	35	1	2	1	2	3	2013-11-07
1	cdh 2246/14	2014-05-14	2014	1	2		44	1	2	1	2	3	2014-01-06
1	cdh 1692/13	2014-05-14	2013	2	2	2	45	1	2	1	2	3	2013-03-23
1	cdh 1476/13	2014-05-15	2013	2	2	1	37	1	2	1	2	3	2013-12-16
1	cdh 2142/13	2014-05-15	2013	2	2	2	48	1	2	1	2	1
1	cdh 2509/14	2014-05-16	2014	1	2	2	19	3	2	1	2	3
1	cdh 2163/13	2014-05-16	2013	2	2	1	31	3	3	3	3	3
1	cdh 1676/13	2014-05-16	2013	2	2	1	50	3	2	1	2	3
1	cdh 370/10	2014-05-19	2010	5	2	2	57	1	3	3	3	3	2014-05-05
1	cdh 1684/13	2014-05-20	2013	2	2	2	48	3	2	1	2	3
1	cdh 1553/13	2014-05-20	2013	2	2	1	51	1	2	1	2	3	2013-08-13
1	cdg 320/12	2014-05-20	2012	3	2	2	46	1	3	3	3	3	2013-10-28
1	cdg 466/10	2014-05-20	2010	5	2	2	52	1	3	3	3	3	2013-09-25
1	cdh 1623/13	2014-05-20	2013	2	2	2	35	3	3	3	3	3
1	cdh 773/14	2014-05-20	2014	1	2	1	58	2	2	1	2	3	2014-05-20
1	cdh 1078/12	2014-05-20	2012	3	2	2	49	1	2	1	2	3	2013-07-30
1	cdg 57/10	2014-05-21	2010	5	2	2	47	3	3	3	3	3
1	cdg 1939/13	2014-05-21	2013	2	2	2	37	3	3	3	3	2
1	cdh 565/10	2014-05-21	2010	5	2	2	52	1	2	1	2	3	2013-01-11
1	cdh 2100/13	2014-05-27	2013	2	2	2		3	2	1	2	1
1	cdh 2280/14	2014-05-28	2014	1	2	2	53	1	2	1	2	3	2014-01-21
1	cdg 409/12	2014-05-28	2012	3	2	2	58	2	2	2	1	3	2014-05-28
1	cdh 2464/14	2014-05-28	2014	1	2	2	32	2	2	1	2	3
1	cdh 1331/12	2014-05-29	2012	3	2	2	47	1	2	1	2	3
1	cdh 374/10	2014-05-29	2010	5	2	2	50	1	2	1	2	3	2014-02-20
1	cdh 2416/14	2014-05-29	2014	1	2	2	47	1	2	1	2	3	2014-03-21
1	cdh 1750/13	2014-05-29	2013	2	2	2	32	1	2	1	2	3	2013-06-06
1	cdh 1373/12	2014-05-30	2012	3	2	1	47	3	2	1	2	3
1	cdh 772/11	2014-05-30	2011	4	2	2	48	1	2	1	2	3	2014-08-27
1	cdh 2354/14	2014-06-03	2014	1	2	1		1	2	1	2	3	2014-02-26
1	cdh 335/09	2014-06-03	2009	6	2	2	50	1	2	1	2	3	2013-10-30
1	cdh 1855/13	2014-06-03	2013	2	2	2	65	1	2	1	2	3
1	cdh 1681/13	2014-06-03	2013	2	2	2	54	1	2	1	2	3	2013-11-18
1	cdh 120/09	2014-06-03	2009	6	2	2	50	3	2	1	2	3
1	cdh 1169/12	2014-06-03	2012	3	2	1	55	1	2	1	2	1	2014-05-06
1	cdg 1355/12	2014-06-03	2012	3	2	2	39	1	2	1	2	1	2013-09-24
1	cdh 1716/13	2014-06-03	2013	2	2	1	65	1	2	1	2	3
1	cdh 2055/13	2014-06-03	2013	2	2	2	70	1	2	1	2	3	2013-10-04
1	cdh 1420/12	2014-06-03	2012	3	2			2	2	1	2	3
1	cdh 885/11	2014-06-04	2011	4	2	2		2	2	1	2	3
1	cdh 1866/13	2014-06-04	2013	2	2	1		1	3	3	3	3	2013-07-24
1	cdh 2554/14	2014-06-04	2014	1	1	2	42	2	3	3	2	3
1	cdh 1738/13	2014-06-05	2013	2	2	1	65	1	2	1	2	3	2013-09-27
1	cdh 2116/13	2014-06-05	2013	2	2	2	24	2	3	3	3	3
1	cdh 1603/14	2014-06-05	2014	1	2	1	21	5	2	1	2	2
1	cdh 1163/12	2014-06-05	2012	3	2	2	49	1	2	1	2	3	2013-05-17
1	cdg 110/10	2014-06-06	2010	5	2	1		1	2	1	2	3	2013-10-25
1	cdh 805/11	2014-06-06	2011	4	2	2		2	2	1	2	3	2014-02-06
1	cdh 2377/14	2014-06-06	2014	1	2	2	45	1	2	1	2	3	2014-02-28
1	cdh 2162/13	2014-06-06	2013	2	2	1	41	2	3	3	3	3
1	cdh 2073/13	2014-06-06	2013	2	2	2	36	3	2	1	2	3	2014-05-27
1	cdh 2498/14	2014-06-06	2014	1	2	2		3	3	3	3	3
1	cdh 2013/13	2014-06-09	2013	2	2	2	54	2	2	1	2	3	2013-09-17
1	cdh 2318/14	2014-06-09	2014	1	2	1	51	3	2	1	2	3
1	cdh 1756/13	2014-06-10	2013	2	2	2	29	1	3	3	3	3	2013-06-10
1	cdh 1780/13	2014-06-10	2013	2	2	1	54	3	3	3	3	3	2014-03-18
1	cdh 2041/13	2014-06-10	2013	2	2	2		1	3	3	3	3	2013-09-27
1	cdh 2274/14	2014-06-11	2014	1	2	2	54	1	3	3	3	3	2014-01-17
1	cdh 1789/13	2014-06-11	2013	2	2	1		1	3	3	3	3	2013-06-25
1	cdh 820/11	2014-06-12	2011	4	2	2	38	1	2	1	2	3
1	cdh 1550/13	2014-06-12	2013	2	2	2	38	3	3	3	3	3
1	cdh 2430/14	2014-06-16	2014	1	2	1	47	2	2	1	2	3
1	cdh 1144/12	2014-06-17	2012	3	2	2		1	2	1	2	1	2013-09-09
1	cdh 2216/13	2014-06-17	2013	2	2	2	44	3	2	1	2	3
1	cdh 2469/14	2014-06-19	2014	1	2	2	42	1	2	1	2	3	2014-04-24
1	cdh 1573/13	2014-06-19	2013	2	2	2	33	1	2	2	2	3
1	cdh 2164/13	2014-06-19	2013	2	2	2	44	1	2	1	2	3
1	cdh 2419/14	2014-06-19	2014	1	2	2	41	3	3	3	3	3
1	2218/14	2014-06-20	2014	1	2	2	38	1	2	1	2	3
2	cdl 1238/14	2014-08-29	2014	1	2	2	48	1	2	1	2	3	2014-04-28
2	cdl 367/11	2014-08-27	2011	4	2	1	46	3	2	1	2	3	2013-05-29
2	cdl 759/12	2014-08-27	2012	3	2	2	56	1	2	1	2	3	2014-08-19
2	cdl 900/13	2014-08-27	2013	2	2	2	56	1	2	1	2	3	2014-06-12
2	cdl 1010/13	2014-08-27	2013	2	2	2	35	1	2	1	2	3	2014-08-13
2	cdl 1036/13	2014-08-25	2013	2	2	1	57	1	2	1	2	3	2014-07-25
2	cdl 1053/13	2014-08-25	2013	2	2	1	31	3	2	1	2	3
2	cdl 798/12	2014-08-25	2012	3	2	2		2	2	1	2	3	2014-06-10
2	cdl 1327/14	2014-08-25	2014	1	2	2	28	1	2	1	2	3
2	cdl 681/12	2014-08-26	2012	3	2	2	30	1	2	1	2	3	2013-08-14
2	cdl 1257/14	2014-08-26	2014	1	2	1	55	3	2	1	2	3
2	cdl 090/09	2014-08-28	2009	6	2	2	63	1	2	1	1	3	2014-05-12
1	cdh 1860/13	2014-08-19	2013	2	2	1	68	1	3	3	3	3
1	cdh 2647/14	2014-08-19	2014	1	2	2		1	2	1	2	3	2014-07-10
1	cdh 1560/13	2014-08-19	2013	2	2	2	45	1	2	1	2	3	2014-08-12
1	cdh 1500/13	2014-08-18	2013	2	2	2	51	1	3	3	3	3	2014-06-05
1	cdh 491/10	2014-08-18	2010	5	2	2		1	3	3	3	3	2013-08-29
1	cdg 299/12	2014-08-20	2012	3	2	2	60	3	2	1	2	3	2014-01-23
1	cdh 2573/14	2014-08-19	2014	1	2	2	60	1	2	1	2	3	2014-06-10
1	cdg 386/12	2014-08-19	2012	3	2	1	49	1	2	1	2	3	2014-05-26
1	cdh 390/10	2014-08-18	2010	5	2	2	42	3	2	1	2	3
1	cdh 2293/14	2014-08-18	2014	1	2	2	40	1	2	1	2	3	2014-01-27
1	cdh 555/10	2014-08-20	2010	5	2	2	59	2	2	1	2	3	2014-05-14
1	cdh 2576/14	2014-08-20	2014	1	2	2		1	2	1	2	3	2014-06-11
2	cdl 747/12	2014-08-18	2012	3	2	1	15	3	2	1	2	2
2	cdl 786/12	2014-08-18	2012	3	2	2		1	2	1	2	2	2014-06-09
2	cdl 982/13	2013-08-18	2013	2	2	2	27	1	2	1	2	2
2	cdl 1267/14	2014-08-18	2014	1	2	2	36	3	2	1	2	2
2	cdl 212/10	2014-08-18	2010	5	2	2	53	1	2	1	2	2	2014-07-10
2	cdl 1239/14	2014-08-19	2014	1	2	1	18	3	2	1	2	2
2	cdl 1296/14	2014-08-19	2014	1	2	2	43	3	3	3	3	3
2	cdl 201/10	2014-08-19	2010	5	2	2	42	1	2	1	2	2
2	cdl 254/11	2014-08-19	2011	4	2	2	57	1	2	1	2	2	2014-05-04
2	cdl 1129/13	2014-08-21	2013	2	2	2	31	3	2	1	2	2
2	cdl 1160/14	2014-08-21	2014	1	2	2	31	1	2	1	2	2	2014-01-07
1	cdh 018/08	2014-06-23	2008	7	2	1	36	3	2	1	2	3	2014-03-17
1	cdh 1638/13	2014-06-23	2013	2	2	2	48	1	3	3	3	3	2013-05-26
1	cdh 598/10	2014-06-24	2010	5	2	2	55	2	3	3	3	3	2014-06-17
1	cdh 709/11	2014-06-25	2011	4	2	1	53	1	2	1	2	3	2014-04-24
1	cdg 356/12	2014-06-25	2012	3	2	2	38	1	2	1	2	3	2014-03-06
1	cdh 2315/14	2014-06-25	2014	1	2	2	49	1	2	1	2	3	2014-02-04
1	cdg 193/11	2014-06-25	2011	4	2	2	52	2	2	1	2	3	2014-04-02
1	cdh 578/10	2014-06-25	2010	5	2	2	49	1	2	1	2	3	2014-01-08
1	cdh 2410/14	2014-06-26	2014	1	2	1	62	1	2	1	2	3	2014-03-18
1	cdh 1579/13	2014-06-27	2013	2	2	2	61	1	2	1	2	3	2013-08-01
1	cdh 1859/13	2014-06-25	2013	2	2	1	28	3	2	1	2	3
1	cdh 1973/13	2014-06-27	2013	2	2	1	14	5	2	1	2	3
1	cdh 887/13	2014-06-30	2013	2	2	2	62	1	2	1	2	3	2014-04-14
1	cdh 1652/13	2014-06-30	2013	2	2	2	6	3	2	1	2	3
1	cdh 1505/13	2014-06-30	2013	2	2	2	7	4	2	1	2	3
1	cdh 1772/13	2014-06-30	2013	2	2	2	36	3	2	1	2	3
1	cdh 1480/13	2014-07-01	2013	2	2	1	11	4	2	1	2	3
1	cdh 614/10	2014-07-01	2010	5	2	2		1	3	3	3	3	2013-10-28
1	cdh 1351/12	2014-07-01	2012	3	2	2	16	4	2	1	2	2
1	cdh 1960/13	2014-07-01	2013	2	2	1	3	3	3	3	3	3
1	cdh 1409/12	2014-07-02	2012	3	2	2	62	1	2	1	2	3	2013-08-21
1	cdh 1367/12	2014-07-02	2012	3	2	2	6	3	2	1	2	3
1	cdh 1325/12	2014-07-04	2012	3	2	2		2	2	1	2	3	2013-01-23
1	cdh 2063/13	2014-07-04	2013	2	2	2	30	1	2	1	2	3
1	cdh 1350/12	2014-07-04	2012	3	2	2		2	3	3	3	3	2013-01-23
1	cdh 1826/13	2014-07-08	2013	2	2	2	56	1	3	3	3	3	2013-07-08
1	cdh 675/10	2014-07-08	2010	5	2	2	43	2	3	3	3	3	2013-09-24
1	cdh 1599/13	2014-07-09	2013	2	2	2	9	3	2	1	2	3
1	cdh 2506/14	2014-07-10	2014	1	2	2	50	3	3	3	3	3
1	cdh 1942/13	2014-07-10	2013	2	2	2	56	2	2	1	2	3	2013-09-03
1	cdh 1410/12	2014-07-10	2012	3	2	2	53	2	2	1	2	3	2013-11-28
1	cdg 141	2014-07-21	2011	4	2	2	43	1	2	1	2	3	2014-03-12
1	cdh 1814/13	2014-07-15	2013	2	2	1		1	2	1	2	3	2013-07-01
1	cdh 2129/13	2014-07-15	2013	2	2	2		2	3	3	3	3
1	cdl 601/12	2014-07-16	2012	3	2	2	57	1	2	1	2	3	2013-11-06
1	cdg 51/10	2014-07-16	2010	5	2	2	49	3	2	1	2	3
1	cdh 1912/13	2014-07-16	2013	2	2	2		1	2	1	2	3	2013-09-03
1	cdh 2471/14	2014-07-16	2014	1	2	2	23	5	2	1	2	3
1	cdg 79/10	2014-07-16	2010	5	2	2		1	3	3	3	3	2013-11-30
1	cdh 1932/13	2014-07-17	2013	2	2	2	32	3	3	3	3	3
1	cdh 1165/12	2014-07-18	2012	3	2	2	69	1	2	1	2	3
1	cdh 1473/13	2014-07-17	2013	2	2	2	70	1	2	1	2	3	2014-04-07
1	cdh 1871/13	2014-07-18	2013	2	2	2		2	2	1	2	3	2014-01-24
1	cdh 2626/14	2014-07-16	2014	1	2	2	25	3	2	1	2	2	2014-07-01
1	cdh 2440/14	2014-07-21	2014	1	2	2	28	3	2	1	2	3
1	cdh 472/10	2014-07-21	2010	5	2	2	65	1	2	1	2	3	2014-01-06
1	cdh 2569/14	2014-07-21	2014	1	2	2	38	3	2	1	2	3
1	cdg 088/10	2014-07-21	2010	5	2	2		3	3	3	3	3	2014-03-31
1	cdh 1458/13	2014-07-21	2013	2	2	1	41	3	2	1	2	3
1	cdh 2018/13	2014-07-21	2013	2	2	1	56	1	2	1	2	3	2013-07-19
1	cdh 2458/14	2014-07-21	2014	1	2	2	40	2	2	1	2	3	2014-04-16
1	cdh 2572/14	2014-07-22	2014	1	2	1	49	2	2	1	2	3	2014-06-10
1	cdh 2481/14	2014-07-22	2014	1	2	2	40	1	2	1	2	3	2014-04-30
1	cdh 197/11	2014-07-22	2011	4	2	2	60	1	2	1	2	3	2013-11-06
1	cdh 768/11	2014-07-23	2011	4	2	1	49	2	2	1	2	3	2013-07-15
1	cdh 2409/14	2014-07-23	2014	1	2	2	45	2	3	3	3	3	2014-03-18
1	cdg 208/11	2014-07-28	2011	4	2	2	50	1	2	1	2	3	2013-06-11
1	cdh 2335/14	2014-07-28	2014	1	2	2	41	1	2	1	2	3	2014-02-12
1	cdh 1221/12	2014-07-30	2012	3	2	2		3	2	1	2	2
1	cdh 2597/14	2014-07-31	2014	1	2	2	34	1	3	3	3	2	2014-06-23
1	cd 2163/13	2014-07-31	2013	2	2	1	31	3	3	3	3	3
1	cdh 1533/13	2014-07-31	2013	2	2	2	80	1	3	3	3	3	2014-02-11
1	cdh 1878/13	2014-08-04	2013	2	2	1		1	2	1	2	3	2014-07-25
1	cdh 941/11	2014-08-04	2011	4	2	1	81	3	2	1	2	3
1	cdh 2418/14	2014-08-04	2014	1	2	2	38	1	2	1	2	3
1	cdh 1102/12	2014-08-04	2012	3	2	2	57	2	2	1	2	3	2013-05-15
1	cdh 237/09	2014-08-05	2009	6	2	1	55	1	2	1	2	3	2014-03-14
1	cdh 2885/14	2014-08-08	2014	1	2	2	45	1	2	1	2	3	2014-05-02
1	cdh 1269/12	2014-08-26	2012	3	2	2	38	3	2	1	2	3
1	cdh 1380/12	2014-08-26	2012	3	2	2		1	2	1	2	3	2014-03-12
1	cdh 1722/13	2014-08-26	2013	2	2	2	22	3	2	1	2	3
1	cdh 564/10	2014-08-26	2010	5	2	2	46	1	2	1	2	3	2014-05-02
1	cdh 1442/13	2014-08-28	2013	2	2	1	65	2	2	1	2	3
1	cdh 144/09	2014-08-28	2009	6	2	1	45	2	2	1	2	3	2014-03-13
1	cdh 2660/14	2014-08-28	2014	1	2	2	56	1	2	1	2	3	2014-07-21
1	cdh 2323/14	2014-08-29	2014	1	2	1	43	2	3	3	3	3	2014-07-02
1	cdh 692/11	2014-08-28	2011	4	2	1	36	3	3	3	3	3
1	cdg 073/10	2014-08-28	2010	5	2	2	59	1	3	3	3	3
1	cdh 588/10	2014-08-28	2010	5	2	2	52	3	3	3	3	3
1	cdh 1624/13	2014-08-27	2013	2	2	2		3	2	1	2	3
1	cdg 389/12	2014-08-27	2012	3	2	2	48	2	3	3	3	3
1	cdg 105/10	2014-08-27	2010	5	2	1	48	1	2	1	2	1
1	cdh 043/08	2014-08-27	2008	7	2	1	65	2	3	3	3	3	2014-06-04
1	cdh 2710/14	2014-08-26	2014	1	2	2		1	2	1	2	3
1	cdh 1948/13	2014-08-26	2013	2	2	2	50	2	3	3	3	3	2014-03-11
2	cdl 211/10	2014-05-16	2010	5	2	1	44	1	2	1	2	3	2013-05-10
2	cdl 244/11	2014-05-16	2011	4	2	2	50	1	2	1	2	3	2013-01-29
2	cdl 1088/13	2014-05-16	2013	2	2	2	2	4	2	1	2	3
2	cdl 448/11	2014-05-16	2011	4	2	1		1	2	1	2	3	2013-12-20
2	cdl 779/12	2014-05-16	2012	3	2	2	59	1	2	1	2	3	2013-06-17
2	cdl 172/10	2014-05-16	2010	5	2	2	42	1	3	1	3	3
2	cdl 672/12	2014-05-16	2012	3	2	2	40	1	2	1	2	3	2013-09-02
2	cdl 897/12	2014-05-16	2012	3	2	1	67	1	2	1	2	3	2013-11-18
2	cdl 967/13	2014-05-15	2013	2	2	2	44	1	2	1	2	3	2013-06-05
2	cdl 695/12	2014-05-15	2012	3	2	2	45	3	2	1	2	3
2	cdl 441/11	2014-05-15	2011	4	2	2	49	1	2	1	2	3	2013-08-12
2	cdl 757/12	2014-05-15	2012	3	2	2	56	1	2	1	2	3	2014-04-22
2	cdl 1100/13	2014-05-15	2013	2	2	1	51	1	2	1	2	3	2013-10-18
